# Supplementary material for: Separable, Ctf4-mediated recruitment of DNA Polymerase α for initiation of DNA synthesis at replication origins and lagging-strand priming during replication elongation
Source: PLoS Genet. 2020 May 7;16(5):e1008755. doi: 10.1371/journal.pgen.1008755 (PMC7237047; doi:10.1371/journal.pgen.1008755)
Supplement: S1 Table — (XLSX) [file pgen.1008755.s010.xlsx]

## Sheet: GDPOL1
chromosome	position	5_1	5_2	5_3	05_1	05_2	05_3	04_1	04_2	04_3	03_1	03_2	03_3	02_1	02_2	02_3	01_1	01_2	01_3	00_1	00_2	00_3	timing	fkh
1	146879	0.345437	0.318678	0.452546	0.388053	0.425013	0.445459	0.395069	0.417082	0.423291	0.365331	0.417935	0.413757	0.205687	0.219725	0.405765	0.373559	0.321552	0.340792	0.32957	0.318371	0.339706	early	0
1	159471	0.0952161	0.0861282	0.0654332	0.08988	0.0785346	0.0647048	0.11006	0.0565133	0.0634039	0.194851	0.179146	0.0759822	0.109181	0.113261	0.0750677	0.11754	0.0289592	0.0799306	0.08752	0.0240698	0.0650561	early	0
1	176835	0.668034	0.642389	0.654226	0.609014	0.543855	0.664325	0.617223	0.52445	0.619854	0.57078	0.614883	0.623468	0.357132	0.447245	0.579145	0.540589	0.386879	0.507299	0.486831	0.384956	0.46582	early	-1
2	198265	0.637328	0.675949	0.686121	0.671638	0.577735	0.671851	0.635427	0.537624	0.685065	0.640965	0.695304	0.651094	0.389536	0.493314	0.605321	0.553135	0.368331	0.499901	0.49962	0.383997	0.481757	early	-1
2	235115	0.408053	0.468759	0.584422	0.516504	0.441438	0.580342	0.491342	0.431565	0.616586	0.495897	0.527228	0.571496	0.262643	0.35811	0.544363	0.40947	0.292932	0.458801	0.371979	0.292549	0.407157	early	NA
2	255704	0.487421	0.495704	0.598655	0.548773	0.557469	0.631448	0.573074	0.511379	0.700834	0.536923	0.576212	0.62917	0.301504	0.466503	0.609687	0.493582	0.366238	0.514929	0.418459	0.375733	0.466115	early	0
2	408432	0.663367	0.707295	0.77211	0.692267	0.653815	0.778874	0.704935	0.645341	0.808441	0.702633	0.696089	0.787697	0.499281	0.545462	0.748474	0.636777	0.498809	0.652669	0.580781	0.498993	0.632642	early	0
2	622897	0.640323	0.664472	0.581155	0.65636	0.507343	0.663289	0.65482	0.502067	0.70241	0.657878	0.710085	0.664903	0.467125	0.559265	0.627921	0.57204	0.38647	0.547904	0.519909	0.367111	0.520236	early	-1
3	39813	0.731835	0.797799	0.824175	0.783395	0.729875	0.812405	0.781299	0.689448	0.821361	0.796966	0.852038	0.791709	0.432079	0.541368	0.733608	0.680289	0.533432	0.602519	0.607971	0.525686	0.598428	early	-1
3	73956	0.708264	0.783189	0.813333	0.747504	0.671096	0.80704	0.748004	0.659933	0.801762	0.676795	0.791176	0.776976	0.413263	0.506133	0.723883	0.628802	0.459213	0.59192	0.56388	0.470699	0.589259	early	-1
3	109446	0.671692	0.725184	0.717979	0.679109	0.623932	0.747267	0.687232	0.611781	0.759006	0.658414	0.72547	0.719805	0.377522	0.458804	0.67504	0.583903	0.440504	0.544412	0.528291	0.432845	0.541145	early	0
3	132745	0.552638	0.566533	0.539231	0.526017	0.4447	0.541121	0.52197	0.411613	0.536245	0.510544	0.537103	0.513228	0.246618	0.325507	0.472856	0.428702	0.258925	0.364204	0.368335	0.263037	0.341023	early	0
3	166798	0.58977	0.595727	0.731581	0.519007	0.486021	0.674075	0.499716	0.457754	0.695648	0.429164	0.545923	0.635024	0.244994	0.317525	0.586363	0.403866	0.284676	0.460626	0.343667	0.286586	0.451064	early	-1
3	225046	0.716631	0.702411	0.830102	0.7329	0.678547	0.815825	0.719607	0.650408	0.827969	0.752119	0.82846	0.78602	0.403958	0.493098	0.721947	0.678601	0.531007	0.627259	0.634612	0.52738	0.636329	early	-1
4	329839	0.527854	0.567736	0.709028	0.61961	0.601624	0.711079	0.620821	0.578914	0.7996	0.637559	0.73223	0.74747	0.425575	0.532312	0.695471	0.581865	0.442068	0.607142	0.537859	0.441622	0.58091	early	-1
4	407979	0.295314	0.30539	0.408351	0.312764	0.243167	0.369783	0.320879	0.229469	0.424748	0.274708	0.334831	0.374476	0.102324	0.190131	0.343791	0.23843	0.110751	0.252725	0.177499	0.105326	0.224645	early	-1
4	435453	0.464315	0.464572	0.514906	0.52632	0.491664	0.540739	0.52193	0.449419	0.605071	0.532806	0.608776	0.56072	0.36542	0.462962	0.514174	0.484046	0.324613	0.452095	0.445156	0.365958	0.425295	early	0
4	462862	0.421944	0.433147	0.566752	0.558354	0.490337	0.585926	0.551302	0.466138	0.65343	0.490918	0.596581	0.612103	0.266955	0.366489	0.568647	0.475564	0.30668	0.465976	0.429463	0.334723	0.434258	early	0
4	484111	0.105352	0.11757	0.177376	0.129345	0.111154	0.140529	0.124495	0.0967853	0.150489	0.100016	0.12419	0.128888	0.0239737	0.0404834	0.121838	0.101607	0.0542246	0.0610741	0.071551	0.0518466	0.0708201	early	-1
4	505661	0.324527	0.353377	0.390933	0.16709	0.190435	0.30965	0.156879	0.169957	0.348793	0.136806	0.203318	0.279686	0.0444761	0.131991	0.217375	0.0918174	0.0687214	0.169825	0.0565264	0.0490311	0.125136	early	0
4	555179	0.52019	0.539609	0.71579	0.643507	0.609838	0.698205	0.619332	0.573633	0.796543	0.668793	0.731353	0.731434	0.390013	0.472813	0.677043	0.571787	0.429774	0.581199	0.531329	0.483681	0.569884	early	-1
4	913572	0.571009	0.594548	0.770158	0.683708	0.635379	0.755602	0.676014	0.617187	0.821412	0.639	0.738962	0.803596	0.418578	0.558822	0.701938	0.600438	0.4561	0.616933	0.549133	0.456714	0.582771	early	-1
4	1016716	0.478612	0.482778	0.695694	0.554183	0.502057	0.644911	0.539725	0.506637	0.703269	0.531454	0.665689	0.674128	0.355277	0.462014	0.621756	0.503537	0.36692	0.530178	0.455167	0.385633	0.488137	early	0
4	1165439	0.468087	0.471821	0.591303	0.584524	0.523903	0.615969	0.541489	0.53375	0.690945	0.550419	0.64115	0.658033	0.403753	0.540148	0.591973	0.4862	0.383793	0.540651	0.441941	0.377287	0.513094	early	-1
5	59450	0.648163	0.639688	0.727882	0.605729	0.485544	0.636956	0.589078	0.440209	0.652975	0.50548	0.637086	0.58955	0.190988	0.247989	0.508265	0.404821	0.210883	0.388711	0.328302	0.201548	0.323561	early	-1
5	93950	0.725957	0.719334	0.806041	0.76664	0.714547	0.779952	0.756814	0.66157	0.816045	0.699985	0.802917	0.787139	0.383865	0.522514	0.735333	0.641579	0.499095	0.614536	0.575555	0.485923	0.592883	early	-1
5	145507	0.664032	0.672379	0.778941	0.685873	0.664245	0.723684	0.676697	0.618097	0.780808	0.68872	0.73388	0.747094	0.399904	0.487736	0.703441	0.583623	0.454974	0.573076	0.520785	0.449859	0.530412	early	0
5	173325	0.625442	0.664572	0.618665	0.615176	0.491155	0.617222	0.605418	0.439016	0.629398	0.555173	0.60544	0.591716	0.331615	0.423115	0.554081	0.48344	0.283629	0.425144	0.4154	0.259537	0.39613	early	-1
5	287463	0.553343	0.572512	0.497969	0.511449	0.440753	0.514249	0.50147	0.418457	0.551727	0.509031	0.562355	0.520846	0.372129	0.47686	0.497786	0.448232	0.301706	0.406542	0.377669	0.308471	0.377781	early	0
5	316228	0.269715	0.261113	0.61369	0.335462	0.433432	0.540469	0.36597	0.404641	0.5555	0.177698	0.264957	0.506557	0.0493202	0.0626294	0.479448	0.294247	0.2842	0.376648	0.266025	0.280101	0.362972	early	-1
5	353951	0.681634	0.715323	0.737432	0.651859	0.625169	0.753602	0.670543	0.587143	0.786272	0.638312	0.700784	0.753537	0.464928	0.59089	0.724559	0.605174	0.431605	0.582891	0.555568	0.449275	0.582726	early	-1
5	406704	0.467675	0.470398	0.606353	0.378163	0.432696	0.533013	0.371978	0.404097	0.567043	0.399688	0.483195	0.507122	0.223374	0.288894	0.498258	0.366575	0.319673	0.395803	0.32226	0.313513	0.41014	early	0
5	439281	0.55778	0.587913	0.670821	0.587405	0.577337	0.691257	0.559138	0.546086	0.714121	0.587711	0.632935	0.67115	0.451129	0.566028	0.635444	0.543701	0.393954	0.511316	0.487862	0.429596	0.532596	early	0
6	117162	0.518889	0.548088	0.409125	0.42599	0.303326	0.448655	0.432907	0.306087	0.415971	0.3566	0.43932	0.407611	0.272602	0.28965	0.374778	0.331558	0.21503	0.303017	0.289107	0.188119	0.282073	early	0
6	136312	0.387804	0.362029	0.46577	0.494267	0.434919	0.515036	0.498934	0.38746	0.532464	0.477525	0.497728	0.511197	0.129774	0.246741	0.477048	0.382454	0.215219	0.365813	0.293375	0.198643	0.313642	early	1
6	167581	0.634532	0.660774	0.701806	0.656641	0.596588	0.686592	0.642486	0.544158	0.703339	0.703007	0.766291	0.677947	0.349737	0.445267	0.624701	0.547492	0.389968	0.497302	0.481417	0.375457	0.454964	early	0
6	199881	0.676034	0.678208	0.793141	0.730226	0.683061	0.78451	0.737997	0.638153	0.80128	0.77806	0.803379	0.784508	0.436963	0.536996	0.730231	0.64654	0.491142	0.609203	0.568837	0.477956	0.587519	early	-1
7	485115	0.624063	0.645442	0.748885	0.67375	0.68727	0.76054	0.685058	0.645617	0.791548	0.669273	0.679044	0.757746	0.465726	0.594171	0.741631	0.623981	0.484095	0.618964	0.574543	0.485337	0.628182	early	0
7	659806	0.515342	0.527111	0.680382	0.514529	0.566699	0.614025	0.542236	0.52186	0.666863	0.562152	0.612612	0.648947	0.437794	0.492482	0.633812	0.534072	0.414527	0.521566	0.494706	0.400979	0.512617	early	-1
7	777608	0.637751	0.574221	0.682189	0.562689	0.553287	0.64204	0.589196	0.519461	0.675117	0.628529	0.637493	0.638056	0.302989	0.381282	0.599193	0.516173	0.348338	0.490046	0.457224	0.347354	0.502503	early	-1
7	834320	0.670216	0.570559	0.763059	0.643916	0.664307	0.729753	0.687976	0.626463	0.771553	0.687663	0.723042	0.737989	0.349758	0.439747	0.669358	0.599385	0.464728	0.530977	0.539175	0.459479	0.533554	early	-1
7	888673	0.725423	0.661159	0.803915	0.698097	0.663471	0.77943	0.737569	0.623886	0.80831	0.704936	0.754122	0.79063	0.306116	0.488735	0.720215	0.621847	0.455599	0.590078	0.541857	0.432374	0.576368	early	-1
8	63924	0.514258	0.501654	0.532369	0.47445	0.370291	0.504049	0.456402	0.339104	0.503079	0.452664	0.542647	0.462158	0.192724	0.232794	0.440244	0.348727	0.199344	0.350124	0.322896	0.208809	0.32037	early	-1
8	116323	0.557131	0.573483	0.568195	0.566796	0.49981	0.583972	0.547454	0.460021	0.571831	0.552169	0.579007	0.580817	0.34708	0.428816	0.536534	0.448516	0.328746	0.453324	0.419273	0.311235	0.439842	early	0
8	133830	0.514445	0.497712	0.498676	0.485295	0.401445	0.446775	0.465457	0.383667	0.444734	0.495682	0.578956	0.430654	0.234932	0.257626	0.405799	0.419086	0.293848	0.328307	0.370814	0.274199	0.30421	early	-1
8	296965	0.663916	0.685943	0.789454	0.740348	0.717144	0.792797	0.721075	0.695564	0.812914	0.830382	0.818122	0.769785	0.517351	0.631969	0.74627	0.679438	0.564737	0.662124	0.658333	0.552978	0.64551	early	-1
8	447511	0.69656	0.690908	0.769423	0.717503	0.649853	0.74516	0.675683	0.624545	0.746841	0.736547	0.759815	0.734355	0.481011	0.544986	0.706284	0.617549	0.483145	0.612136	0.612452	0.438356	0.566769	early	-1
9	106000	0.725596	0.750865	0.835345	0.765252	0.704929	0.804614	0.772618	0.656563	0.794701	0.74148	0.796627	0.791724	0.456352	0.492715	0.736324	0.692079	0.517698	0.649208	0.634349	0.508827	0.619153	early	-1
9	214640	0.533753	0.612487	0.767722	0.695278	0.630796	0.777957	0.689334	0.579261	0.740256	0.669079	0.71048	0.715701	0.271115	0.383064	0.670448	0.577523	0.421424	0.550911	0.493106	0.397768	0.513056	early	-1
9	359578	0.61152	0.593721	0.664179	0.569824	0.532025	0.668603	0.569108	0.509994	0.654006	0.533788	0.517005	0.634472	0.392888	0.431774	0.604432	0.497314	0.393187	0.528489	0.447638	0.37666	0.49839	early	0
9	411524	0.749832	0.723404	0.802993	0.734757	0.675881	0.808566	0.732036	0.637196	0.783287	0.757091	0.753501	0.792501	0.409676	0.517405	0.734046	0.63907	0.490434	0.620478	0.560875	0.461342	0.576785	early	-1
10	67843	0.442463	0.427264	0.624297	0.382608	0.395341	0.505061	0.380512	0.367198	0.510996	0.378249	0.476791	0.491925	0.216923	0.249017	0.457562	0.331181	0.291551	0.383303	0.299713	0.283966	0.343604	early	-1
10	161393	0.284968	0.258293	0.516893	0.200592	0.258392	0.381983	0.189696	0.257631	0.38979	0.152666	0.251339	0.33459	0.115131	0.134569	0.320882	0.169819	0.167113	0.238467	0.157334	0.16285	0.223369	early	0
10	203537	0.686297	0.62423	0.712826	0.688672	0.639157	0.745942	0.654034	0.629017	0.779014	0.652671	0.671574	0.724906	0.468191	0.577043	0.682763	0.621921	0.496016	0.603039	0.591929	0.516052	0.557156	early	-1
10	229285	0.133192	0.144068	0.194111	0.100132	0.129303	0.172677	0.102406	0.11691	0.178364	0.155331	0.195265	0.159377	0.143371	0.127707	0.158124	0.10052	0.097583	0.130567	0.108183	0.109841	0.122551	early	0
10	374697	0.644408	0.65852	0.720069	0.643215	0.626639	0.699703	0.619234	0.586125	0.683257	0.637273	0.685127	0.66935	0.435183	0.477141	0.636643	0.56406	0.463859	0.52687	0.538847	0.464872	0.511045	early	-1
10	416882	0.601884	0.636509	0.7491	0.688226	0.646427	0.760455	0.676064	0.592479	0.775256	0.668242	0.724944	0.740986	0.386809	0.505312	0.714144	0.585109	0.444908	0.580824	0.535613	0.439393	0.544674	early	-1
10	442833	0.538621	0.538155	0.616843	0.598747	0.543329	0.641285	0.596557	0.483311	0.652722	0.572018	0.590458	0.605341	0.327308	0.396219	0.5904	0.497196	0.335754	0.476039	0.433078	0.315066	0.445463	early	1
10	459760	0.121234	0.106269	0.208256	0.119759	0.154453	0.144976	0.124888	0.123642	0.15399	0.12129	0.132111	0.141929	0.0897734	0.113226	0.140599	0.136454	0.125407	0.136107	0.115133	0.134145	0.115921	early	1
10	540450	0.684358	0.670927	0.774394	0.709417	0.678796	0.788304	0.705102	0.621787	0.797765	0.713076	0.776475	0.76581	0.43442	0.552376	0.763297	0.627616	0.475724	0.621877	0.573595	0.472856	0.582892	early	-1
10	612706	0.684231	0.693778	0.776688	0.707661	0.691188	0.792161	0.729932	0.630162	0.796496	0.762228	0.785146	0.767059	0.402647	0.530402	0.736647	0.625311	0.48599	0.597866	0.565563	0.482844	0.567997	early	-1
10	683816	0.754538	0.748946	0.826105	0.782987	0.742689	0.843468	0.772532	0.703445	0.845321	0.811386	0.812601	0.815922	0.514108	0.620136	0.789693	0.689876	0.543786	0.674227	0.645866	0.50616	0.644367	early	-1
11	55984	0.76249	0.743333	0.825364	0.770893	0.73871	0.794728	0.76655	0.693792	0.789044	0.804599	0.857168	0.771404	0.465664	0.526029	0.72525	0.687408	0.531888	0.607845	0.629291	0.538957	0.585149	early	-1
11	98858	0.466318	0.462356	0.62369	0.318348	0.347346	0.477897	0.315272	0.337082	0.474767	0.356149	0.413367	0.453373	0.213577	0.268931	0.394436	0.261442	0.232302	0.322213	0.230069	0.203185	0.292283	early	1
11	153263	0.707578	0.707712	0.77889	0.696484	0.640923	0.769004	0.716566	0.62244	0.764784	0.720973	0.774653	0.769743	0.454905	0.552986	0.721583	0.639259	0.463581	0.635921	0.604382	0.471461	0.577094	early	0
11	213361	0.429586	0.444817	0.467019	0.413808	0.348818	0.452377	0.407029	0.33555	0.445099	0.41057	0.501963	0.423877	0.23591	0.28363	0.421852	0.360947	0.269371	0.347838	0.347719	0.245897	0.337104	early	0
11	301482	0.593887	0.58979	0.734153	0.624868	0.619652	0.712561	0.64327	0.592988	0.720987	0.609481	0.638836	0.703256	0.369675	0.420629	0.674891	0.572337	0.474685	0.598401	0.546703	0.461353	0.566878	early	-1
11	329553	0.384164	0.378607	0.457636	0.292423	0.332249	0.403797	0.312567	0.321135	0.390924	0.324782	0.374388	0.384034	0.242138	0.294694	0.359478	0.284234	0.249323	0.317475	0.274544	0.242386	0.3029	early	1
11	416705	0.133066	0.147247	0.249016	0.154977	0.134162	0.201301	0.177479	0.110771	0.194499	0.090165	0.103454	0.172847	0.0176113	0.0755895	0.155561	0.10852	0.0417447	0.106199	0.0775869	0.019355	0.0848877	early	1
11	447509	0.507626	0.532564	0.649527	0.554355	0.526451	0.649327	0.569758	0.495095	0.644742	0.655878	0.657414	0.635001	0.333468	0.445244	0.605748	0.486263	0.392331	0.495399	0.459688	0.361573	0.468526	early	0
11	516625	0.605768	0.605563	0.726719	0.620891	0.562036	0.683389	0.624416	0.513312	0.692839	0.635659	0.673048	0.654753	0.360417	0.469747	0.645275	0.517813	0.362646	0.503896	0.448146	0.327056	0.442737	early	0
12	138916	0.290716	0.333025	0.404427	0.340671	0.289128	0.389465	0.375955	0.265735	0.37439	0.271121	0.304658	0.35889	0.0994498	0.186127	0.313803	0.27146	0.165363	0.256733	0.234199	0.154574	0.225285	early	1
12	157413	0.569847	0.586741	0.72775	0.637551	0.585841	0.733325	0.654373	0.567563	0.720319	0.632116	0.694337	0.69935	0.446172	0.510326	0.648501	0.562351	0.430911	0.56337	0.497014	0.421527	0.538277	early	0
12	230997	0.573745	0.559803	0.762698	0.667361	0.632277	0.78568	0.672609	0.595811	0.769241	0.658215	0.721345	0.759652	0.341574	0.462127	0.697222	0.567289	0.450497	0.56784	0.509611	0.435469	0.557402	early	-1
12	373577	0.503029	0.543912	0.763728	0.607629	0.583733	0.714931	0.647956	0.557262	0.755177	0.626914	0.681388	0.73074	0.370419	0.471835	0.662575	0.548539	0.421103	0.536258	0.477758	0.412975	0.487361	early	-1
12	413038	0.46363	0.492618	0.662719	0.344583	0.382067	0.566089	0.365665	0.357531	0.57679	0.300821	0.356934	0.537636	0.178381	0.224216	0.467708	0.247304	0.201795	0.35152	0.193161	0.17437	0.315768	early	-1
12	513175	0.52647	0.547714	0.757942	0.613523	0.596074	0.72114	0.632529	0.547878	0.771449	0.599019	0.716102	0.718405	0.375505	0.453235	0.66279	0.55136	0.413108	0.560909	0.47659	0.412651	0.536556	early	-1
12	600972	0.379867	0.42096	0.544737	0.519184	0.558149	0.58123	0.519836	0.505161	0.685828	0.563434	0.62278	0.639534	0.513356	0.424072	0.556206	0.476492	0.419952	0.457713	0.42557	0.450673	0.484148	early	-1
12	623596	-0.0482564	-0.0404965	0.0243233	-0.0157862	0.0139329	-0.0178234	-0.0200241	0.00317543	-0.00501441	-0.0135596	-0.00373394	-0.0201903	-0.010225	-0.0471745	-0.0134211	-0.0121411	-0.0067072	-0.0214414	-0.0079948	-0.0024699	-0.0290462	early	0
12	730820	0.319073	0.349507	0.451025	0.38049	0.378847	0.389678	0.368522	0.356397	0.427728	0.372576	0.417024	0.413864	0.252999	0.321785	0.389191	0.347285	0.294788	0.326874	0.326438	0.279378	0.314156	early	-1
12	745584	0.403579	0.406785	0.528921	0.450628	0.44136	0.508498	0.4309	0.387516	0.535004	0.43364	0.493152	0.489222	0.270253	0.312272	0.474046	0.39453	0.313744	0.379125	0.332287	0.308423	0.375511	early	-1
12	1007078	0.59604	0.57637	0.692755	0.538304	0.516745	0.603059	0.515553	0.505193	0.622115	0.554243	0.668554	0.571615	0.288983	0.340307	0.542946	0.480016	0.375412	0.464784	0.410675	0.375979	0.432633	early	0
13	93977	0.467057	0.495346	0.700739	0.492177	0.477914	0.600214	0.506371	0.443383	0.616013	0.435572	0.515513	0.560843	0.208332	0.26554	0.520686	0.43934	0.311546	0.421198	0.370765	0.31261	0.406068	early	0
13	136931	0.6838	0.71992	0.754277	0.632771	0.55177	0.724564	0.636239	0.53553	0.749289	0.574764	0.675202	0.70797	0.260229	0.350549	0.671492	0.528014	0.356836	0.5315	0.445647	0.345362	0.501337	early	-1
13	184022	0.628561	0.584657	0.731945	0.668558	0.673598	0.766657	0.714245	0.675505	0.815112	0.733569	0.728537	0.803737	0.506001	0.558153	0.759645	0.684093	0.533937	0.650359	0.587819	0.535035	0.637498	early	-1
13	262405	0.540686	0.557203	0.638613	0.590882	0.548768	0.651046	0.598706	0.534443	0.641788	0.613228	0.629747	0.632157	0.302695	0.38308	0.589985	0.502899	0.370994	0.4834	0.440125	0.365899	0.453078	early	0
13	287997	0.621514	0.613635	0.715167	0.61766	0.613257	0.694621	0.634818	0.59077	0.699885	0.678761	0.689086	0.677438	0.447454	0.509923	0.653417	0.574856	0.457763	0.547193	0.505062	0.438085	0.534187	early	-1
13	371340	0.477477	0.54154	0.637082	0.492954	0.520709	0.691008	0.57319	0.534553	0.711697	0.537886	0.541619	0.706261	0.330597	0.404064	0.679632	0.476317	0.374235	0.547339	0.419766	0.321111	0.500231	early	-1
13	433260	0.379786	0.423582	0.503832	0.366764	0.356007	0.486922	0.39689	0.35513	0.501521	0.375852	0.418912	0.477585	0.2755	0.367961	0.480364	0.35519	0.265112	0.389506	0.322792	0.247502	0.384895	early	0
13	468426	0.087529	0.0749888	0.213899	0.0282494	0.0507029	0.104962	0.0152827	0.0672192	0.103281	0.0473657	0.106559	0.106973	-0.0457171	-0.0290879	0.106168	0.0295368	0.0909963	0.0678917	0.046689	0.102798	0.102297	early	0
13	503478	0.214486	0.230695	0.187712	0.114539	0.138999	0.179319	0.129675	0.146765	0.177691	0.237029	0.273116	0.168082	0.280627	0.263319	0.150367	0.151765	0.159222	0.139429	0.161605	0.176749	0.151176	early	0
13	535585	0.492291	0.492483	0.6161	0.552762	0.517029	0.640474	0.586219	0.496027	0.687395	0.624384	0.625126	0.618851	0.366894	0.406126	0.606026	0.540959	0.378484	0.510706	0.492043	0.367841	0.503622	early	-1
13	554879	0.123783	0.135962	0.226976	0.142071	0.203668	0.185436	0.131039	0.196793	0.195962	0.174737	0.210312	0.195523	0.160529	0.190549	0.195646	0.158871	0.16221	0.171894	0.148919	0.159747	0.161934	early	0
13	610388	0.38307	0.420689	0.520945	0.417079	0.427639	0.541901	0.444613	0.414829	0.546248	0.460667	0.453626	0.490474	0.33413	0.323088	0.491081	0.441731	0.347709	0.414111	0.378429	0.330719	0.410395	early	-1
13	649679	0.543455	0.586745	0.712578	0.572777	0.558293	0.699022	0.584495	0.535788	0.73483	0.575988	0.637157	0.690339	0.373192	0.458492	0.671476	0.541954	0.389441	0.568885	0.478383	0.366274	0.556391	early	-1
13	815155	0.712803	0.745605	0.818986	0.752154	0.689499	0.813704	0.768286	0.667091	0.844772	0.744869	0.809056	0.786462	0.490203	0.568924	0.762097	0.660504	0.496826	0.649953	0.57852	0.478806	0.613556	early	-1
13	878861	0.0494499	0.0479897	0.13224	-0.007419	0.0112523	0.0489843	-0.0053593	-0.0012632	0.0529396	-0.0380397	0.00571273	0.0281524	-0.0434125	-0.0638456	0.0246964	-0.0387454	-0.0355642	0.0156212	-0.0666931	-0.0390287	0.00326114	early	0
13	897867	0.602267	0.631097	0.748643	0.580036	0.571887	0.732167	0.582276	0.536886	0.716155	0.517167	0.659229	0.680807	0.273929	0.395467	0.653502	0.489235	0.386402	0.527399	0.423329	0.356375	0.498967	early	-1
14	90053	0.595493	0.567784	0.727843	0.665436	0.585283	0.714365	0.671865	0.539258	0.730112	0.608309	0.730699	0.70929	0.414325	0.508808	0.664376	0.596673	0.451702	0.545469	0.588518	0.428179	0.54842	early	0
14	280156	0.353732	0.387596	0.554687	0.276722	0.289356	0.425162	0.260537	0.294976	0.484589	0.244311	0.330352	0.424885	0.239237	0.25523	0.396104	0.243114	0.202622	0.325811	0.22848	0.200844	0.283139	early	1
14	321912	0.622766	0.648501	0.795509	0.71603	0.67532	0.777958	0.713038	0.629363	0.823828	0.747658	0.801916	0.764526	0.447882	0.557624	0.741979	0.646566	0.456448	0.631261	0.590495	0.468628	0.580919	early	-1
14	352792	0.0828698	0.0658248	0.0220084	0.0243308	0.0697195	0.030126	0.0198995	0.0611199	0.0383987	0.0591529	0.0480285	0.04632	0.120848	0.0816645	0.0451952	0.043302	0.0819986	0.0659102	0.0626318	0.0864808	0.0719143	early	1
14	412483	0.552985	0.635636	0.715148	0.515478	0.511023	0.624582	0.516258	0.483107	0.699798	0.581481	0.617395	0.63014	0.489517	0.549212	0.626638	0.507061	0.404186	0.550923	0.507493	0.412189	0.526413	early	1
14	497992	0.197933	0.252139	0.390462	0.152551	0.17229	0.259499	0.142967	0.152234	0.275793	0.16958	0.23158	0.271947	0.0872084	0.10649	0.235036	0.131705	0.0876805	0.178992	0.103022	0.0900696	0.14236	early	1
14	542598	0.190599	0.21545	0.190535	0.195307	0.11103	0.134512	0.197921	0.0951688	0.143603	0.130701	0.180329	0.129774	0.0312256	0.054818	0.110258	0.144856	0.0400585	0.0809708	0.107225	0.057023	0.0674711	early	NA
14	563131	0.47745	0.491333	0.54934	0.586204	0.578068	0.563639	0.620662	0.519823	0.737667	0.590687	0.662283	0.701112	0.375217	0.510135	0.637984	0.552729	0.447777	0.52805	0.518473	0.470806	0.546307	early	-1
14	609063	0.543069	0.637559	0.691614	0.651076	0.563242	0.665696	0.640864	0.537779	0.703436	0.576788	0.666212	0.652841	0.243302	0.351838	0.62028	0.534138	0.33981	0.503707	0.470769	0.335364	0.461708	early	0
14	635952	0.57257	0.655932	0.676711	0.604314	0.57756	0.663636	0.604651	0.515308	0.690583	0.529401	0.58892	0.640878	0.353231	0.417796	0.620123	0.484139	0.338894	0.524077	0.441858	0.334557	0.466853	early	1
14	692029	0.448611	0.49723	0.4993	0.280197	0.264789	0.413815	0.276086	0.248303	0.424008	0.283702	0.454899	0.380412	0.170497	0.225971	0.352711	0.200524	0.141443	0.249495	0.159492	0.151141	0.235907	early	0
14	713620	-0.00187739	-0.00410909	0.0974358	0.00344773	0.0428514	-0.0257202	-0.0194085	0.0420496	0.00460737	0.0685699	0.0736464	0.0118574	0.077786	0.0624661	0.00980291	0.0334485	0.0605654	0.0132208	0.0476369	0.0685868	0.032952	early	1
14	738670	0.193464	0.209462	0.20788	0.0872144	0.060909	0.139292	0.0977289	0.0808347	0.14424	0.105769	0.199033	0.124416	0.101006	0.133761	0.10999	0.108215	0.0832429	0.105321	0.127694	0.0812668	0.0867122	early	0
15	83557	0.0534351	0.0414436	0.0743284	0.0159794	-0.0017904	0.0446398	0.0189958	0.00402803	0.0410491	-0.0147715	0.0173471	0.0283872	-0.0575286	-0.0311786	0.0248854	0.00491444	-0.0213571	0.00851789	-0.0069807	-0.0151006	0.0103129	early	0
15	113728	0.622642	0.619274	0.696421	0.680047	0.646127	0.750217	0.684075	0.579529	0.756042	0.664343	0.68328	0.737884	0.362373	0.448483	0.699556	0.603193	0.464302	0.571754	0.525978	0.435049	0.537393	early	-1
15	166904	0.628615	0.625975	0.761922	0.718512	0.632194	0.755054	0.706974	0.598926	0.781592	0.647758	0.702976	0.762779	0.38038	0.480423	0.70496	0.592183	0.445045	0.610583	0.512604	0.420557	0.558231	early	-1
15	227179	0.694098	0.680764	0.764973	0.691974	0.657183	0.754323	0.676551	0.609781	0.790149	0.628239	0.69104	0.749103	0.386051	0.497449	0.706065	0.603702	0.456405	0.616942	0.542142	0.443315	0.570162	early	-1
15	277577	0.691861	0.691285	0.775691	0.740913	0.699495	0.807681	0.723475	0.633201	0.8455	0.704431	0.737227	0.789653	0.468762	0.62235	0.761835	0.633032	0.507571	0.675903	0.57109	0.494597	0.640488	early	-1
15	308493	0.026099	0.0135245	0.156416	-0.0487842	-0.0600595	0.0419599	-0.0490865	-0.0662249	0.0342424	-0.103345	-0.0801585	0.00231219	-0.188193	-0.202626	-0.0220731	-0.13955	-0.157742	-0.10622	-0.16912	-0.146211	-0.135833	early	1
15	337330	0.574232	0.581712	0.661973	0.654294	0.596301	0.704284	0.639528	0.54308	0.731173	0.610083	0.66747	0.68183	0.361998	0.4187	0.654127	0.550185	0.378553	0.566308	0.478997	0.382811	0.525028	early	0
15	436751	0.641355	0.650542	0.701545	0.69992	0.673304	0.745919	0.666977	0.618834	0.800157	0.679147	0.66498	0.769531	0.463671	0.600732	0.743988	0.628498	0.488703	0.656776	0.573869	0.474449	0.645737	early	-1
15	464043	0.300773	0.312006	0.380256	0.212749	0.215533	0.291363	0.192948	0.196444	0.324906	0.203829	0.229326	0.304944	0.189316	0.218544	0.270003	0.185761	0.127956	0.23175	0.160945	0.136841	0.212415	early	0
15	490407	0.404178	0.427871	0.527286	0.445846	0.446771	0.48199	0.405437	0.422678	0.501471	0.36887	0.36409	0.479835	0.213383	0.270322	0.469398	0.386513	0.319224	0.398239	0.34964	0.305956	0.393501	early	-1
15	566526	0.447682	0.470223	0.469124	0.375462	0.365395	0.432592	0.324183	0.318905	0.485743	0.47634	0.473105	0.47507	0.374431	0.432665	0.43455	0.39606	0.282514	0.3733	0.359243	0.296278	0.388292	early	1
15	657123	0.413116	0.420448	0.349513	0.342235	0.297601	0.356109	0.287767	0.294131	0.388511	0.408843	0.373745	0.371336	0.348828	0.401539	0.354137	0.360564	0.29037	0.327139	0.361493	0.295007	0.320443	early	0
15	681388	0.435722	0.47725	0.412821	0.373347	0.332123	0.449669	0.341259	0.298582	0.498748	0.486256	0.453368	0.511347	0.424694	0.52243	0.462985	0.396833	0.302718	0.420411	0.401416	0.29356	0.430389	early	1
15	766645	0.563241	0.611783	0.647433	0.53814	0.535312	0.60751	0.479795	0.476454	0.648855	0.549695	0.581191	0.641115	0.381261	0.481656	0.59972	0.51386	0.426793	0.518004	0.494795	0.410311	0.511679	early	0
15	783847	0.119677	0.143605	0.15297	0.1111	0.091161	0.140366	0.090744	0.0850727	0.158394	0.162279	0.185322	0.154977	0.142965	0.160272	0.129435	0.099098	0.0807101	0.137471	0.118832	0.0945922	0.112763	early	1
15	854772	0.557598	0.585708	0.620814	0.545193	0.515334	0.57298	0.514736	0.478362	0.590814	0.556397	0.584533	0.572017	0.309614	0.3913	0.54084	0.482259	0.401052	0.47402	0.464761	0.394326	0.459969	early	0
15	874561	-0.0159516	-0.011361	0.269242	0.0114178	0.114117	0.163142	0.0313624	0.114727	0.189777	0.0491416	0.101077	0.174883	-0.00830641	-0.0088007	0.167983	0.0702199	0.107984	0.118105	0.0626541	0.0966649	0.119285	early	0
15	908262	0.718034	0.779922	0.826434	0.764674	0.700461	0.773722	0.747079	0.660913	0.80355	0.761151	0.793267	0.802879	0.50809	0.60606	0.758654	0.681306	0.551012	0.639445	0.644647	0.546468	0.650823	early	0
15	981415	0.492674	0.565082	0.728612	0.510755	0.440327	0.592709	0.468461	0.417342	0.57903	0.311705	0.451949	0.595532	0.173257	0.206659	0.582135	0.380038	0.251844	0.462446	0.300007	0.215377	0.434455	early	0
15	1053695	0.767912	0.788561	0.882981	0.822828	0.743674	0.832386	0.806184	0.714915	0.839134	0.806248	0.823218	0.825097	0.512986	0.593195	0.782662	0.702513	0.540789	0.662782	0.622942	0.530919	0.644709	early	-1
16	72857	0.66495	0.721566	0.80788	0.717279	0.67857	0.760325	0.724466	0.657875	0.74436	0.763639	0.792362	0.750731	0.366319	0.482987	0.692551	0.659323	0.502416	0.579399	0.590662	0.490234	0.581739	early	0
16	90963	0.102757	0.106493	0.152047	0.15013	0.156841	0.113221	0.155882	0.156135	0.119732	0.178165	0.169941	0.147649	0.0789632	0.11482	0.135243	0.166284	0.13065	0.125128	0.160126	0.135512	0.114771	early	0
16	117368	0.274529	0.313593	0.394975	0.220884	0.205404	0.298852	0.185218	0.230736	0.260265	0.264484	0.296798	0.2588	0.22527	0.238958	0.257709	0.229082	0.228091	0.215351	0.227227	0.227263	0.222365	early	1
16	162333	0.443653	0.477679	0.544086	0.397398	0.305462	0.456044	0.392731	0.315696	0.469492	0.453925	0.543217	0.461237	0.25654	0.319263	0.4519	0.384304	0.283347	0.345693	0.350808	0.246356	0.358697	early	1
16	211218	0.336484	0.326009	0.222479	0.186537	0.207846	0.211514	0.189458	0.199292	0.16559	0.402171	0.442347	0.214381	0.251708	0.283524	0.218744	0.218355	0.213587	0.18065	0.219261	0.2298	0.167576	early	0
16	289809	0.619275	0.606169	0.753051	0.643857	0.619228	0.701329	0.681164	0.595407	0.737305	0.687881	0.728309	0.731111	0.443208	0.561949	0.713457	0.618437	0.480692	0.607255	0.570665	0.457637	0.590007	early	-1
16	331978	0.0308149	0.020342	0.266446	0.0309904	0.148312	0.120956	0.0172266	0.108565	0.135627	0.0613018	0.106245	0.121779	0.0132455	-0.0423603	0.131973	0.0295218	0.099484	0.0957789	0.0500076	0.108469	0.0959331	early	1
16	379131	0.228472	0.221959	0.323419	0.211057	0.246566	0.28001	0.213886	0.228498	0.290911	0.207906	0.236278	0.27911	0.161384	0.181742	0.272945	0.198508	0.200984	0.232219	0.21636	0.189015	0.238941	early	NA
16	418077	0.613327	0.630529	0.750108	0.670433	0.649512	0.742816	0.693173	0.607659	0.75433	0.692983	0.761357	0.748423	0.44389	0.552973	0.734799	0.60699	0.469638	0.629492	0.574763	0.461825	0.616087	early	-1
16	457040	0.201433	0.173296	0.487514	0.19293	0.327809	0.352914	0.214506	0.312052	0.32784	0.212352	0.252454	0.334842	0.107848	0.127352	0.318883	0.208315	0.23804	0.26233	0.186652	0.239715	0.263907	early	0
16	511599	0.413806	0.413026	0.481247	0.413316	0.345083	0.435525	0.421363	0.30342	0.446207	0.378995	0.487299	0.412145	0.174392	0.204526	0.38599	0.353563	0.185353	0.304451	0.310438	0.200563	0.290312	early	-1
16	563500	0.362078	0.371872	0.299666	0.450312	0.336079	0.37489	0.448692	0.311321	0.398721	0.455873	0.493426	0.37669	0.226925	0.302236	0.37338	0.391327	0.250129	0.322408	0.371397	0.246201	0.315145	early	1
16	584539	0.0920791	0.0803003	0.0947244	0.0309969	0.0630376	0.053657	0.0264814	0.0537951	0.0634824	0.051937	0.0463095	0.0595625	0.0856151	0.0781229	0.0576851	0.0366132	0.0327888	0.046308	0.0311436	0.0480435	0.0427259	early	1
16	634293	0.678796	0.676766	0.796726	0.716478	0.646709	0.763351	0.706583	0.617817	0.806285	0.655761	0.76283	0.775682	0.491388	0.583323	0.756483	0.620309	0.475909	0.649368	0.572129	0.438089	0.621695	early	-1
16	684240	0.545573	0.543241	0.696593	0.567986	0.57969	0.64108	0.579774	0.568993	0.632067	0.493437	0.605043	0.609364	0.318055	0.400025	0.579123	0.492132	0.458369	0.478975	0.43188	0.41013	0.46002	early	0
16	748908	-0.0329097	-0.0285735	0.00678405	-0.0202207	-0.0091163	-0.0128583	-0.0179129	-0.0187594	-0.0029358	-0.010785	0.0144577	-0.0056594	-0.0195042	-0.0191816	-0.00986724	-0.0129971	-0.0154802	0.00343108	-0.011307	-0.0097991	-0.0198862	early	0
16	777114	0.698471	0.707351	0.806724	0.754612	0.713434	0.811745	0.7662	0.667652	0.833724	0.708195	0.84969	0.809655	0.486849	0.611992	0.770668	0.667093	0.529858	0.665483	0.621721	0.510495	0.636086	early	-1
16	819366	0.327727	0.343906	0.403284	0.223135	0.233283	0.267074	0.220812	0.204285	0.269548	0.245148	0.301607	0.242859	0.132479	0.166044	0.239107	0.204896	0.145614	0.170474	0.180025	0.122302	0.152358	early	0
16	847230	0.0988747	0.222674	0.267851	0.139301	0.294608	0.358163	0.215211	0.223836	0.341091	0.184074	0.373841	0.550818	0.349968	0.425183	0.505732	0.203811	0.301448	0.335641	0.259917	0.349886	0.196705	early	NA
16	881287	0.0938033	0.11906	0.148803	0.0500532	0.0508846	0.0916233	0.044564	0.0524681	0.0970898	0.0341712	0.133521	0.101413	-0.00434125	0.0371524	0.0842397	0.0475125	0.0407101	0.0546345	0.0415386	0.0321543	0.0513072	early	0
16	930314	0.0103704	0.0184271	0.0010243	-0.0339722	-0.0171006	-0.015377	-0.0404116	-0.0182294	-0.0136966	-0.0167626	0.0204472	-0.0145285	0.0236693	0.0269389	-0.0340905	-0.0257792	0.00189759	-0.026362	-0.0216324	0.0115514	-0.0114554	early	NA
1	29639	0.590711	0.605278	0.548886	0.413538	0.356752	0.550834	0.416486	0.329249	0.547844	0.506175	0.576141	0.539263	0.307263	0.389774	0.506517	0.377969	0.239232	0.402122	0.370704	0.276763	0.39649	late	-1
1	70412	0.588614	0.581883	0.704435	0.560558	0.460325	0.619767	0.543863	0.434424	0.620547	0.45135	0.529987	0.576506	0.229849	0.279018	0.531392	0.397137	0.249707	0.392431	0.340602	0.236588	0.37211	late	1
1	124045	0.168649	0.171459	0.155127	0.112103	0.0775369	0.126821	0.119937	0.0740559	0.132617	0.0791348	0.112418	0.121114	0.0862474	0.0933409	0.100017	0.0751889	0.056718	0.0850289	0.0765808	0.055301	0.0759162	late	0
1	197201	-0.42447	-0.493688	-0.244418	-0.337783	-0.218462	-0.152511	-0.298705	-0.252711	-0.315526	-0.197109	-0.221441	-0.0513753	0.0821729	0.0502509	-0.103634	-0.150298	-0.0383688	-0.0338364	-0.145813	-0.137022	-0.102345	late	NA
1	226732	-0.0586089	-0.0413462	-0.0438278	-0.0686295	-0.12869	-0.136938	-0.105759	-0.10946	-0.0177859	-0.130879	-0.100923	-0.162511	0	0	-0.227045	-0.228674	-0.253751	-0.312678	-0.193033	-0.219481	-0.210856	late	NA
2	63348	0.748192	0.765604	0.841761	0.803597	0.721418	0.843928	0.787219	0.68505	0.84843	0.777545	0.8064	0.811447	0.448167	0.561113	0.773623	0.680494	0.494062	0.672322	0.617908	0.502557	0.624289	late	-1
2	94325	0.0337147	0.0477642	0.0345591	0.00499988	0.0351689	0.0295889	0.0157686	0.0264388	0.0224804	0.0305624	0.0301833	0.0246421	0.0649216	0.0326869	0.0291441	0.025087	0.0403796	0.0280448	0.0266957	0.0335438	0.0342934	late	1
2	143794	0.0208456	0.00947879	0.189453	-0.0475285	-0.0092515	0.0335291	-0.0536642	-0.0289102	0.0435174	-0.052968	0.0147795	0.0219046	-0.0903077	-0.0897582	0.0270976	-0.0743327	-0.0612901	-0.00976084	-0.0888915	-0.0461192	-0.0211372	late	1
2	169267	0.0860496	0.0905056	0.141956	0.0920159	0.105032	0.113904	0.0671923	0.1005	0.112754	0.0866714	0.0935309	0.109996	0.0650019	0.0854011	0.092691	0.0689761	0.0819811	0.082687	0.0802131	0.0820049	0.0913706	late	0
2	325970	0.549343	0.558056	0.663124	0.522533	0.481463	0.613646	0.499332	0.436684	0.63738	0.488492	0.557648	0.600314	0.268226	0.34259	0.546636	0.427773	0.285142	0.439567	0.365098	0.282187	0.405666	late	0
2	378372	0.0885373	0.0707079	0.198347	0.00482908	0.036437	0.0884272	0.0119653	0.0442952	0.0927848	-0.0170677	0.0146435	0.0913476	-0.00291313	0.00381346	0.0797665	0.00365011	0.0110882	0.0416846	-0.0198263	0.00132745	0.048228	late	1
2	486982	0.632084	0.675155	0.7322	0.666331	0.654794	0.770901	0.683897	0.64707	0.790814	0.710943	0.721679	0.761423	0.458966	0.518238	0.714086	0.631579	0.485895	0.622828	0.592698	0.502349	0.616345	late	-1
2	513862	-0.0404269	-0.0504001	-0.0486569	-0.0239996	-0.0187566	-0.0590083	-0.0301514	-0.0314666	-0.052749	-0.00259906	-0.00400946	-0.0474034	-0.0181631	-0.0413198	-0.047322	-0.0048692	-0.0126503	-0.0366459	-0.0175097	-0.0010236	-0.0344844	late	NA
2	539975	0.111019	0.0996024	0.290753	0.068319	0.138762	0.190615	0.0691661	0.124836	0.228635	0.0677011	0.150527	0.199911	0.0371402	0.0675344	0.170932	0.0823622	0.140918	0.15569	0.0825595	0.128286	0.136738	late	0
2	592366	0.113184	0.126879	0.13838	0.0789985	0.0719632	0.11514	0.0859038	0.0732917	0.116066	0.089063	0.0946099	0.125352	0.0743157	0.114155	0.105158	0.105409	0.0882446	0.109763	0.0999336	0.0640333	0.0988444	late	NA
2	655714	-0.0244638	-0.0492016	-0.103894	-0.0245689	-0.0131492	-0.0590594	-0.0390401	-0.0301647	-0.0494751	-0.00236961	-0.0380988	-0.0556255	0.0228754	-0.00101721	-0.0515025	-0.0237545	-0.0080217	-0.0380547	-0.0100521	0.0062547	-0.0428148	late	NA
2	704529	0.467869	0.48032	0.525506	0.435464	0.341877	0.442752	0.432523	0.306536	0.516355	0.398449	0.535055	0.447535	0.283565	0.353228	0.411001	0.376956	0.261174	0.343415	0.36531	0.260551	0.319657	late	NA
2	741912	0.147413	0.107355	0.180315	0.0400223	0.0763186	0.0669961	0.0386021	0.0591092	0.059609	0.105818	0.183544	0.0915737	0.138687	0.123989	0.0647304	0.069373	0.125366	0.0560143	0.105938	0.12022	0.0747447	late	0
2	792096	0.179213	0.157745	0.121351	0.111114	0.111481	0.134941	0.122329	0.112802	0.151888	0.17434	0.160944	0.143222	0.157554	0.138052	0.162693	0.143208	0.130173	0.132171	0.144827	0.125338	0.115411	late	NA
2	804076	0.0875663	0.0159352	0.272614	0.121357	0.122819	0.160615	0.108829	0.0718073	0.293769	0.167061	0.190821	0.267788	0.134682	0.158527	0.155877	0.195704	0.0481455	0.152224	0.11814	0.154325	0.228757	late	-1
3	273555	0.312848	0.304201	0.387864	0.126903	0.194747	0.290132	0.105701	0.185798	0.277071	0.260246	0.268336	0.262699	0.235546	0.219007	0.230748	0.13686	0.165365	0.215918	0.137933	0.170369	0.211396	late	0
3	298871	-0.210272	-0.219002	-0.237264	-0.196308	-0.146329	-0.248519	-0.211324	-0.165826	-0.306044	-0.144807	-0.175905	-0.232116	-0.103456	-0.118222	-0.243244	-0.171983	-0.137471	-0.169138	-0.136154	-0.115543	-0.18319	late	NA
4	14128	0	0	0	-0.834591	-0.832184	0	0	0	0	-0.841706	0	0	0	0	0	0	-0.170202	0	0.236995	0	0	late	NA
4	46250	0.69952	0.701227	0.767046	0.683696	0.634754	0.735736	0.712038	0.604857	0.768707	0.736442	0.840632	0.712226	0.458945	0.576514	0.677442	0.620971	0.445125	0.564768	0.582611	0.451296	0.531103	late	0
4	84490	0.0865904	0.099284	0.124796	0.0168063	-0.04288	0.0560209	0.0213361	-0.0040291	0.0433039	-0.0491059	-0.00459741	0.0611312	0.0730347	0.0913861	0.0549538	0.0337782	0.0442598	0.053274	0.0395768	0.0360169	0.0426434	late	NA
4	123674	0.630854	0.620481	0.729373	0.633035	0.661712	0.700702	0.655019	0.61509	0.766966	0.719588	0.805628	0.72676	0.507947	0.562994	0.695125	0.60417	0.476419	0.597491	0.60333	0.496333	0.576306	late	-1
4	158435	0.0752231	0.0696747	0.218298	0.037995	0.117735	0.116827	0.0226443	0.094604	0.124171	0.0580757	0.0888891	0.11965	0.0267226	-0.0107868	0.133292	0.0398226	0.122029	0.117315	0.0595989	0.111023	0.135499	late	0
4	212407	0.441852	0.482835	0.501538	0.442189	0.412331	0.519064	0.455695	0.405707	0.586055	0.551281	0.587553	0.55954	0.459772	0.528793	0.49305	0.460732	0.361023	0.464197	0.455694	0.346593	0.443255	late	1
4	233356	0.165996	0.148107	0.439651	0.215334	0.315017	0.343127	0.223357	0.283594	0.366728	0.214106	0.253967	0.344771	0.08584	0.126042	0.282691	0.212811	0.220599	0.266856	0.199528	0.218368	0.243052	late	NA
4	254012	0.0811307	0.0626131	0.148866	0.0409482	0.100876	0.11565	0.0331889	0.0917518	0.110383	0.128044	0.236787	0.116082	0.0662355	0.0622128	0.102737	0.0665083	0.072809	0.10151	0.0646606	0.0920695	0.113501	late	0
4	640786	0.179539	0.190422	0.30697	0.154567	0.198795	0.233582	0.112325	0.163451	0.26512	0.146411	0.274284	0.247027	0.075891	0.0769052	0.222579	0.115817	0.134366	0.171806	0.126936	0.118074	0.154947	late	1
4	702863	0.362403	0.358024	0.393178	0.315495	0.281674	0.395907	0.274161	0.296704	0.490887	0.439858	0.491402	0.484245	0.388846	0.472232	0.407421	0.348851	0.28628	0.388113	0.376844	0.306712	0.382117	late	1
4	748542	0.167055	0.173912	0.318931	0.188713	0.21433	0.238966	0.151014	0.20185	0.324186	0.227978	0.250444	0.289537	0.192984	0.219964	0.272033	0.209281	0.191845	0.238339	0.225706	0.207119	0.247162	late	-1
4	805825	0.389697	0.428348	0.586649	0.343487	0.309156	0.488727	0.271244	0.322038	0.635398	0.3455	0.44112	0.608149	0.332204	0.444389	0.507263	0.325684	0.248327	0.456477	0.31605	0.25208	0.4141	late	0
4	851715	-0.011225	-0.0168784	-0.026841	-0.0228738	0.00911827	-0.0295589	-0.0386193	0.00766232	-0.0238039	-0.000771578	-0.0103714	-0.0245045	0.0513441	0.0254437	-0.01876	0.00873875	0.0227506	0.00384472	0.0139005	0.0364623	-0.00149779	late	NA
4	878322	0.115736	0.136634	0.241468	0.078791	0.155161	0.16226	0.0641642	0.130297	0.218804	0.103022	0.11796	0.181855	0.108019	0.130138	0.143178	0.0819444	0.116883	0.137244	0.0838816	0.111915	0.112322	late	NA
4	938906	-0.01318	-0.012076	-0.0190502	0.00556163	0.0091997	-0.0154747	0.00222738	0.00338139	-0.00968254	0.00851745	0.00611114	-0.00852712	0.0142631	0.0351945	-0.00535087	0.00954319	0.0208411	0.000572571	0.0221005	0.0261114	0.0204734	late	NA
4	1058010	0.436335	0.462303	0.588476	0.433371	0.352343	0.519372	0.405429	0.367722	0.574613	0.366713	0.476866	0.509035	0.325567	0.403514	0.508277	0.385199	0.281742	0.419027	0.359335	0.266232	0.384852	late	1
4	1206885	0.0234755	-0.000992687	0.00905021	0.00424672	-7.15e-05	0.00969066	0.0128831	0.00477984	0.0150555	0.0129529	0.0117376	0.0076841	0.0646447	-0.0138585	0.00444082	0.0148574	0.0569101	0.0223228	0.0314881	0.0386191	0.0390322	late	NA
4	1241097	0.377468	0.365876	0.516077	0.205164	0.204688	0.371851	0.183192	0.191117	0.398788	0.177479	0.297396	0.351995	0.15212	0.158866	0.330799	0.14491	0.114062	0.259971	0.107834	0.0963369	0.214145	late	1
4	1275624	0.299765	0.288911	0.247703	0.140457	0.158017	0.184273	0.123783	0.162687	0.23876	0.190259	0.355687	0.21655	0.145947	0.186132	0.206711	0.115913	0.125451	0.160434	0.113599	0.118622	0.149506	late	1
4	1302619	0.590461	0.59082	0.735684	0.600245	0.540513	0.644963	0.591313	0.50705	0.688807	0.569721	0.743636	0.643686	0.33927	0.451141	0.618737	0.563115	0.385632	0.517087	0.520154	0.390437	0.48661	late	1
4	1353962	0.723789	0.709212	0.796074	0.721326	0.649973	0.743044	0.687213	0.636207	0.765519	0.711933	0.807871	0.755617	0.473448	0.610551	0.71187	0.659023	0.503973	0.612895	0.617161	0.496431	0.591814	late	0
4	1404218	0.377141	0.3233	0.388315	0.252631	0.245857	0.293008	0.215235	0.221242	0.332547	0.390298	0.461547	0.276737	0.257861	0.284524	0.291326	0.246867	0.210789	0.238627	0.239896	0.204403	0.233708	late	1
4	1461873	0.692201	0.673745	0.789307	0.698061	0.659832	0.696093	0.71733	0.615479	0.744387	0.696828	0.747023	0.702254	0.405596	0.539003	0.658962	0.652031	0.455598	0.547259	0.61421	0.457244	0.54762	late	1
4	1503104	0.637348	0.614064	0.525429	0.31294	0.320231	0.530747	0.314103	0.304685	0.514855	0.478629	0.530383	0.49352	0.400744	0.369567	0.447702	0.309092	0.302805	0.394442	0.320337	0.297447	0.388597	late	0
5	36669	-0.0168906	0.00513059	-0.0248456	-0.0032106	0.0112296	-0.0181958	-0.0069962	0.0202373	-0.0172413	0.0208751	-0.0090905	-0.0119197	0.0309657	0.0508096	-0.0106991	0.0019577	0.0268821	-0.00246587	0.0137282	0.0393855	-0.00340235	late	NA
5	217639	0.151473	0.166149	0.192972	0.0914264	0.14666	0.142206	0.0849898	0.118637	0.156277	0.112124	0.123744	0.145484	0.0405388	0.0892504	0.129874	0.0994309	0.102147	0.126187	0.0716776	0.0857792	0.0928494	late	NA
5	256387	-0.0326205	-0.0382632	0.0500488	-0.0606517	-0.0585275	-0.021369	-0.0595182	-0.0501005	-0.0141273	-0.123712	-0.0608523	-0.0477412	-0.140402	-0.125932	-0.0512646	-0.105787	-0.068496	-0.0462441	-0.117817	-0.103276	-0.0658789	late	NA
5	550005	-0.0461557	-0.0513227	0.0423252	-0.0826267	-0.0244337	-0.0342224	-0.086319	-0.0182933	-0.0594814	0.0195417	0.0737919	-0.0346031	-0.0105078	0.00402786	-0.0387516	-0.0401303	0.0212956	-0.0220931	-0.0370991	0.0377937	-0.0531466	late	0
6	17160	0.220786	0.242829	0.15302	0.125528	0.164045	0.177405	0.141906	0.0971356	0.139388	0.180908	0.20111	0.188546	0.131488	0.169847	0.140434	0.125615	0.139919	0.172724	0.143059	0.135746	0.120828	late	NA
6	32332	0.0230801	0.019424	0.0295048	-0.0476662	-0.0581063	-0.0248522	-0.0747828	-0.0336133	-0.0206502	-0.0941881	-0.0355136	-0.0200193	-0.0327588	-0.0377076	-0.0206496	-0.06428	-0.0510641	-0.0494156	-0.0759665	-0.0534268	-0.0555565	late	NA
6	67052	0.238612	0.199892	0.21722	0.103575	0.145771	0.142085	0.099949	0.130213	0.129383	0.154486	0.207316	0.140115	0.0960855	0.0857147	0.130441	0.110886	0.111649	0.0978452	0.0941942	0.124232	0.0917251	late	0
7	17673	0.559381	0.550709	0.595791	0.460196	0.359185	0.474402	0.436216	0.34611	0.508661	0.421589	0.568168	0.494416	0.280607	0.298002	0.468	0.378604	0.302631	0.391083	0.384485	0.317563	0.384379	late	-1
7	64146	0.722208	0.750837	0.80267	0.678326	0.584901	0.757472	0.685014	0.582821	0.761481	0.69253	0.801965	0.71859	0.466929	0.555247	0.690712	0.605945	0.459968	0.59808	0.557614	0.421196	0.524144	late	0
7	112388	0.282283	0.352998	0.3062	0.254068	0.144402	0.179742	0.204157	0.139672	0.228719	0.297092	0.394867	0.194082	0.116806	0.162647	0.195791	0.192912	0.131979	0.132427	0.16864	0.123679	0.134073	late	NA
7	162903	0.413008	0.388294	0.515686	0.288818	0.264267	0.412645	0.285302	0.25716	0.425735	0.319282	0.412878	0.397952	0.190375	0.199798	0.363978	0.245684	0.193572	0.305762	0.221857	0.190714	0.27729	late	-1
7	203908	0.653435	0.689308	0.76701	0.692393	0.651085	0.79021	0.728219	0.636012	0.800935	0.646488	0.715187	0.774367	0.516083	0.597225	0.731665	0.607086	0.504757	0.638749	0.552182	0.483992	0.610512	late	-1
7	285932	0.616111	0.677942	0.721318	0.609818	0.548655	0.711454	0.631051	0.552821	0.763482	0.634036	0.661408	0.739511	0.450203	0.58843	0.700715	0.540909	0.417303	0.611582	0.508166	0.386459	0.575364	late	-1
7	352696	0.0412781	0.0445592	0.150814	0.0101253	0.0259735	0.129575	0.0291699	0.0292788	0.138943	0.0317785	0.105378	0.11148	-0.0251778	0.00361221	0.121543	0.0151802	0.00200065	0.0608738	-0.0023853	-0.0128241	0.0369213	late	0
7	388844	0.432707	0.472468	0.646349	0.407155	0.466796	0.53423	0.398481	0.43972	0.560899	0.363035	0.405011	0.521458	0.248322	0.320911	0.503337	0.363382	0.310151	0.423805	0.317414	0.307382	0.411776	late	-1
7	421385	0.614148	0.66869	0.766373	0.646365	0.65962	0.741217	0.674028	0.621072	0.797138	0.702063	0.708171	0.75676	0.452748	0.58553	0.739159	0.59443	0.471001	0.631991	0.562622	0.482823	0.60786	late	-1
7	509010	0.559686	0.570506	0.695874	0.61132	0.591287	0.683801	0.622174	0.53582	0.71603	0.56054	0.602409	0.6767	0.305327	0.394924	0.640543	0.52218	0.354194	0.501429	0.464914	0.354858	0.475925	late	0
7	571651	0.235112	0.110583	0.309908	0.218939	0.260157	0.327573	0.230024	0.244484	0.355308	0.139267	0.275851	0.447789	0.269413	0.378473	0.457657	0.299427	0.197746	0.327361	0.295453	0.252207	0.369497	late	NA
7	592234	-0.031588	-0.0189201	-0.0193033	-0.029674	-0.0295804	-0.038414	-0.0336158	-0.0199201	-0.032502	-0.0158592	-0.0254321	-0.0463365	0.0309286	0.00695202	-0.0216873	-0.0132575	-0.0313648	-0.00792241	-0.0274387	-0.0189775	-0.0283069	late	NA
7	715187	0.564152	0.454603	0.689758	0.484712	0.538878	0.638826	0.541394	0.501861	0.72614	0.480798	0.531798	0.686245	0.323675	0.458743	0.677878	0.537969	0.391455	0.533008	0.454389	0.367377	0.563957	late	-1
7	920973	0.0419719	0.0307559	0.034529	0.030766	0.0544396	0.0251512	0.0225631	0.0553072	0.0198699	0.0294905	0.027945	0.0367932	0.0785532	0.0579992	0.0275021	0.0422205	0.0809237	0.0550737	0.0555054	0.0748424	0.0552314	late	NA
7	977886	0.292877	0.284363	0.461892	0.30301	0.268108	0.335234	0.314257	0.228557	0.338865	0.176324	0.328292	0.29358	-0.0124583	0.0254271	0.285217	0.229811	0.141602	0.192899	0.203572	0.121535	0.179752	late	1
7	999308	0.600662	0.632556	0.53095	0.508123	0.48165	0.524037	0.484762	0.415408	0.586161	0.559695	0.63522	0.546314	0.396557	0.493032	0.515599	0.449488	0.339673	0.456732	0.410003	0.319041	0.436809	late	1
7	1063736	0.121828	0.101229	0.212213	0.0696333	0.0817005	0.134483	0.0900972	0.107108	0.164935	0.115909	0.163036	0.160701	0.121519	0.142408	0.128445	0.110825	0.164047	0.124279	0.139144	0.15429	0.136495	late	0
8	45031	0.15093	0.165921	0.161569	0.0940447	0.097483	0.130536	0.0925338	0.106913	0.132266	0.078294	0.0897949	0.123631	0.0449022	0.0571714	0.120533	0.0821814	0.0739351	0.0884263	0.0753675	0.0642221	0.0927	late	0
8	168917	0.152553	0.16923	0.215738	0.087618	0.118167	0.166096	0.0835907	0.101864	0.154074	0.0954013	0.103461	0.138643	0.113269	0.0899168	0.1351	0.0733222	0.0770891	0.100268	0.0601351	0.0654884	0.105935	late	0
8	245736	0.304969	0.302926	0.461318	0.233297	0.234935	0.329369	0.195969	0.239222	0.32324	0.283355	0.351042	0.291268	0.133993	0.131627	0.291536	0.188854	0.175904	0.223547	0.192703	0.171845	0.206714	late	0
8	359593	0.174456	0.154374	0.266129	0.0440684	0.0444499	0.123254	0.0556864	0.0585971	0.141263	0.128924	0.208332	0.11612	0.00123741	0.0223972	0.131465	0.0695292	0.0831956	0.0848465	0.0748262	0.0754527	0.0658505	late	0
8	392264	0.330617	0.343393	0.431852	0.282712	0.265549	0.347163	0.260538	0.271778	0.355417	0.299431	0.359475	0.327641	0.243991	0.262467	0.339598	0.249923	0.212213	0.271457	0.241388	0.177802	0.225969	late	0
8	474693	0.10364	0.0882705	0.141403	0.0520992	0.108591	0.0967105	0.0563454	0.0988785	0.0991149	0.137043	0.128779	0.105135	0.112897	0.105304	0.089992	0.0729705	0.126611	0.0812598	0.0912594	0.128234	0.0923864	late	0
8	502432	0.295098	0.279812	0.427842	0.18379	0.186822	0.321595	0.172658	0.184264	0.339223	0.238747	0.323328	0.318653	0.228199	0.253283	0.311822	0.175156	0.185234	0.273197	0.19574	0.155257	0.220092	late	0
8	520657	0.120832	0.17251	0.2055	0.0760179	0.160115	0.157681	0.0830745	0.198543	0.236103	0.173227	0.200152	0.179748	0.185423	0.205538	0.138757	0.120419	0.189132	0.187272	0.171895	0.174893	0.152743	late	NA
9	32826	0.252672	0.252082	0.161594	0.13555	0.0914116	0.146814	0.127759	0.115031	0.126516	0.185333	0.29078	0.115922	0.100357	0.0683455	0.122393	0.134944	0.073406	0.0915353	0.106947	0.0950532	0.0852374	late	0
9	73621	0.410334	0.447092	0.461008	0.299393	0.277116	0.405141	0.305688	0.273152	0.412426	0.283732	0.345562	0.364067	0.219486	0.220548	0.353564	0.266055	0.221876	0.312512	0.235053	0.186813	0.292897	late	-1
9	136597	0.234969	0.212176	0.285251	0.137943	0.176596	0.22941	0.123681	0.154038	0.235977	0.219583	0.255457	0.230218	0.104385	0.0942703	0.216935	0.101529	0.0934101	0.164758	0.0866022	0.0968996	0.126038	late	1
9	174826	0.270267	0.264677	0.292957	0.14882	0.139525	0.227716	0.13291	0.127105	0.221771	0.136229	0.157243	0.207201	0.127532	0.147515	0.194924	0.122429	0.0938236	0.158718	0.108581	0.0924812	0.134728	late	1
9	247990	0.354935	0.364869	0.383581	0.216658	0.173452	0.295946	0.215926	0.15574	0.30393	0.142714	0.179222	0.26701	0.11803	0.102348	0.243939	0.156084	0.087873	0.175483	0.13945	0.0889947	0.167353	late	-1
9	340890	0.434873	0.460124	0.428147	0.431267	0.325193	0.437803	0.432462	0.302795	0.408508	0.383389	0.415496	0.408343	0.203238	0.293845	0.380684	0.348009	0.19719	0.320974	0.293197	0.185987	0.264114	late	0
10	19830	0.376002	0.151983	0.106084	-0.0615045	0.0549923	0.111555	-0.172056	0.205614	0.186052	0.313877	0.147369	0.0404372	0.486538	0.300718	0.145635	0.0910998	0.171484	0.117663	0.140923	0.052513	0.0647556	late	NA
10	99284	0.721337	0.71014	0.795425	0.726974	0.649464	0.770668	0.73751	0.62392	0.785997	0.695881	0.795085	0.761261	0.442332	0.524883	0.706981	0.638891	0.472759	0.615114	0.598279	0.465918	0.57404	late	-1
10	299047	0.234796	0.201925	0.448787	0.203992	0.218751	0.261273	0.140261	0.20095	0.280185	0.196145	0.366032	0.268053	-0.0616111	-0.0111684	0.248991	0.11741	0.104827	0.172986	0.0753222	0.101463	0.137398	late	1
10	337101	0.201035	0.222156	0.197911	0.115657	0.0865833	0.200446	0.0975333	0.0864131	0.230391	0.0707961	0.130999	0.196338	0.059927	0.0699504	0.174761	0.0750649	0.0430684	0.10919	0.0630954	0.0276634	0.116306	late	1
10	706919	0.0171098	0.0233406	0.00549585	0.0127605	0.0334609	0.00550999	0.011174	0.0216959	-0.00138233	0.0239127	0.021402	0.0177408	0.0739797	0.0586831	0.0154835	0.0304407	0.0548123	0.0242046	0.0364211	0.0583288	0.0323053	late	NA
11	14562	0.102712	0.104604	0.10366	0.0316687	0.0569933	0.0625634	0.0362843	0.0540511	0.0775165	0.0921486	0.131393	0.0706385	0.0463725	0.0627565	0.059625	0.0372808	0.0502024	0.0644332	0.0477426	0.0637847	0.0586783	late	NA
11	195854	0.154859	0.149415	0.395614	0.162126	0.277184	0.308025	0.202351	0.268333	0.305387	0.114129	0.119308	0.292147	0.0538617	0.0565388	0.26016	0.179337	0.205191	0.235586	0.175701	0.219194	0.224461	late	0
11	257488	0.476815	0.484576	0.55464	0.355297	0.348022	0.486852	0.344096	0.339772	0.491417	0.341777	0.414915	0.470916	0.240137	0.314571	0.455235	0.286733	0.249707	0.358292	0.247498	0.242649	0.332095	late	1
11	388575	0.40642	0.419187	0.500982	0.353415	0.319117	0.441356	0.353572	0.300341	0.41398	0.365227	0.439585	0.413468	0.159484	0.218493	0.380509	0.293666	0.185053	0.281597	0.247276	0.171194	0.256387	late	-1
11	581498	0.370872	0.36548	0.520782	0.285233	0.291551	0.466927	0.289384	0.25192	0.472073	0.243644	0.390492	0.425994	0.147452	0.210938	0.423038	0.205487	0.16514	0.327695	0.188986	0.174859	0.292344	late	1
11	612179	0.558816	0.596435	0.697198	0.597934	0.593608	0.631059	0.59498	0.552605	0.647694	0.679289	0.690826	0.618629	0.39028	0.426367	0.595766	0.563634	0.435585	0.522933	0.534778	0.442505	0.502841	late	0
11	643052	0.198756	0.189035	0.217667	0.0941193	0.11821	0.162904	0.0768384	0.106092	0.154704	0.236373	0.266418	0.15338	0.119228	0.156248	0.155589	0.105362	0.108733	0.133594	0.115484	0.128239	0.127857	late	0
12	31681	0.154122	0.109761	0.184832	-0.0166886	-0.0209805	0.105022	-0.0233751	-0.0168577	0.118361	-0.00997699	0.0398672	0.0791688	-0.000413487	0.0208834	0.084844	-0.012072	0.00421864	0.0597555	-0.0051567	0.00909218	0.0415163	late	NA
12	50771	-0.0154241	-0.0310413	0.0224261	-0.002022	0.0323669	-0.0207686	-0.0002213	0.0208862	-0.00431625	0.0300897	0.00539927	-0.00934801	0.0291062	0.0353134	0.00699521	0.0104138	0.0448961	0.00483004	0.0252368	0.0434947	0.0117677	late	NA
12	91375	0.486767	0.503339	0.691064	0.603081	0.560046	0.63278	0.64936	0.530248	0.636063	0.564862	0.691015	0.588915	0.286728	0.355562	0.555613	0.53209	0.369613	0.434139	0.461504	0.379101	0.426595	late	-1
12	289300	0.162764	0.164582	0.444707	0.0487595	0.055725	0.202694	0.0422358	0.0348383	0.216211	0.0763863	0.158894	0.139073	-0.0582272	-0.0015514	0.105478	-0.007346	-0.0316701	0.0326725	-0.0442957	-0.0328671	-0.0313065	late	1
12	343605	-0.0467762	-0.045234	0.0124528	-0.0170215	-0.0129001	-0.0060288	-0.0197098	-0.0179228	-0.00809875	0.00171661	0.000803485	-0.0121189	-0.0297184	-0.0209332	-0.0256995	-0.0088861	-0.0219671	-0.0327813	-0.0084386	8.8518e-06	-0.013571	late	1
12	659828	0.388378	0.420977	0.599703	0.553177	0.533703	0.626403	0.537743	0.492601	0.628647	0.507503	0.653991	0.625487	0.255333	0.304515	0.573375	0.474904	0.326384	0.427815	0.40363	0.356764	0.463716	late	0
12	794090	0.598598	0.636666	0.77187	0.689607	0.621728	0.720409	0.647496	0.588662	0.763697	0.692131	0.733161	0.720686	0.54635	0.610312	0.693157	0.595159	0.472346	0.584064	0.548368	0.463118	0.55437	late	1
12	824695	0.00111944	0.00858205	0.0739729	0.00324754	-0.0053404	0.0277917	0.00027788	0.00061763	0.0463158	0.0160232	0.0635837	0.0402701	0.00374124	-0.00246731	0.0419069	0.0152627	-0.0165868	0.00878857	0.00697984	0.0159963	0.0230057	late	1
12	888635	0.526254	0.555358	0.661718	0.533263	0.489271	0.593365	0.475534	0.417273	0.640585	0.566482	0.64661	0.582689	0.364205	0.474827	0.543917	0.470281	0.355985	0.441143	0.441725	0.358776	0.426141	late	1
12	928028	0.344688	0.343457	0.305063	0.177127	0.135927	0.261805	0.174154	0.161753	0.290668	0.245685	0.320297	0.242136	0.306955	0.313597	0.244737	0.185939	0.155659	0.205214	0.195845	0.168292	0.229101	late	1
12	947619	0.422937	0.378497	0.47954	0.443199	0.413083	0.517815	0.440051	0.37092	0.531605	0.385266	0.493294	0.502874	0.221197	0.270802	0.441939	0.413217	0.323564	0.36496	0.365953	0.339273	0.372505	late	0
13	5920	0.0653468	0.0648538	0.0424694	0.0663808	0.109735	0	0	0.122739	0	0.0653044	0.0339418	0	0	0	-0.369656	-0.790351	0	0.145017	0.115292	0.193603	0.137985	late	NA
13	32329	0.763297	0.76624	0.81342	0.761038	0.708078	0.787204	0.766157	0.665489	0.785105	0.781183	0.830636	0.76003	0.487032	0.582697	0.712292	0.667976	0.53247	0.632124	0.630115	0.512993	0.609832	late	-1
13	226921	0.200501	0.20133	0.353881	0.0458393	0.0723461	0.166185	0.0256981	0.061393	0.168449	-0.0265187	0.0341061	0.113697	-0.0954304	-0.0503115	0.0733329	-0.0402103	-0.0477032	0.0135819	-0.0832742	-0.0595003	-0.0332989	late	1
13	689400	0.253211	0.268859	0.392188	0.151986	0.187761	0.280982	0.149161	0.196864	0.296519	0.201695	0.232719	0.274762	0.195457	0.184831	0.281934	0.168738	0.155013	0.24456	0.155086	0.153304	0.232629	late	1
13	739825	-0.057092	-0.0590652	-0.00935022	-0.0773072	-0.0198944	-0.0559044	-0.0751309	-0.0288184	-0.0464182	-0.0385928	-0.0520576	-0.0741205	-0.055691	-0.047689	-0.0489222	-0.046069	-0.0280138	-0.0437822	-0.0447909	-0.0248328	-0.0577508	late	NA
13	757623	0.314982	0.328633	0.430704	0.168346	0.148258	0.312457	0.164572	0.135859	0.353938	0.144809	0.239973	0.292405	0.0787597	0.122122	0.283175	0.114253	0.0687978	0.197658	0.0812787	0.0552751	0.156866	late	0
13	917356	-0.272962	-0.275009	-0.464994	-0.346569	-0.446813	-0.486838	-0.35515	-0.447001	0	-0.315179	-0.342399	0.00869226	0.1629	0.237784	0.117544	-0.38391	-0.46123	-0.457518	-0.380039	-0.459219	-0.401011	late	NA
14	28356	0.0177397	0.0139391	-0.0087148	0.00858651	0.0346241	0.0232939	-0.0232468	0.0342983	0.00431126	0.050564	0.034523	-0.0201595	0.122178	0.113563	0.0206996	0.0327553	0.091061	0.0482312	0.0518743	0.0907343	0.0425752	late	NA
14	61933	0.409867	0.422166	0.518095	0.351833	0.314549	0.449238	0.355932	0.300114	0.444354	0.331374	0.424443	0.39227	0.222172	0.300915	0.390917	0.281437	0.224637	0.32215	0.274811	0.204311	0.300902	late	1
14	126740	0.189244	0.14417	0.368835	0.181034	0.214192	0.215105	0.197136	0.199537	0.23173	0.20591	0.284964	0.202075	0.14103	0.160622	0.207274	0.218805	0.202511	0.149796	0.226838	0.194012	0.185028	late	0
14	169873	0.595304	0.588396	0.644367	0.517719	0.429452	0.614708	0.476395	0.43159	0.669175	0.494008	0.589714	0.617772	0.487773	0.520299	0.569542	0.46803	0.376156	0.471826	0.48038	0.315365	0.448282	late	0
14	196304	0.396376	0.41489	0.522977	0.378349	0.361734	0.413095	0.346859	0.320324	0.446718	0.416325	0.583569	0.428696	0.313413	0.349033	0.389716	0.387292	0.303702	0.31717	0.391487	0.325068	0.314065	late	1
14	250103	0.230214	0.235189	0.316081	0.165521	0.17482	0.201044	0.124567	0.14942	0.251267	0.210358	0.34154	0.231233	0.0948656	0.15693	0.223211	0.148456	0.14388	0.185152	0.137807	0.146403	0.177863	late	1
14	449746	0.596473	0.71727	0.745196	0.579639	0.539698	0.694751	0.57577	0.513243	0.779745	0.562835	0.642527	0.698641	0.44968	0.526459	0.699674	0.525649	0.385721	0.593137	0.51788	0.376186	0.566105	late	0
14	657428	-0.0225163	-0.0301659	-0.0445636	-0.0178796	-0.0007168	-0.0314884	-0.0057441	0.00426896	-0.0227966	-0.0135296	-0.0323853	-0.022086	0.0233054	0.0323727	-0.0124993	0.00401777	0.0289674	0.00268967	0.00407612	0.0156791	-0.00225894	late	NA
14	764829	-0.0528791	-0.117805	-0.0232298	-0.0922486	-0.0694126	-0.0540293	-0.13985	-0.0641871	-0.114543	-0.131318	-0.0467652	-0.08796	-0.163043	-0.143677	-0.093119	-0.127178	-0.150568	-0.0475593	-0.130395	-0.0104548	-0.0458652	late	NA
15	35882	0.603523	0.611355	0.719686	0.599206	0.458675	0.673296	0.598497	0.406575	0.656112	0.505782	0.660879	0.623285	0.135239	0.24993	0.566991	0.386385	0.231126	0.434795	0.321422	0.229612	0.389689	late	-1
15	369590	0.00569841	0.00551844	-0.0167259	0.00582112	0.0320714	-0.0173949	-0.0018017	0.0166677	-0.00641796	0.0329459	0.0262401	-0.00684279	0.0296304	0.0164478	-0.0105425	0.0172387	0.0390238	-0.0137812	0.0247086	0.0444889	0.0033177	late	0
15	522458	0.0705233	0.0597141	0.183099	0.0579935	0.140288	0.119506	0.0491188	0.123593	0.128892	0.0903932	0.0603456	0.125748	0.0585642	0.0131181	0.110713	0.0759176	0.108574	0.121634	0.0727851	0.111768	0.111896	late	1
15	729667	0.175133	0.192764	0.319663	0.156036	0.102172	0.205022	0.128136	0.109624	0.218219	0.113555	0.208496	0.2116	0.147861	0.183573	0.237473	0.150239	0.10515	0.155691	0.171271	0.121239	0.160719	late	1
15	929222	-0.00166973	0.00210329	-0.047523	-0.0116466	-0.0142174	-0.0412179	-0.0236697	-0.0116822	-0.0303055	0.000133543	-0.00872583	-0.0378964	0.0210068	0.00268762	-0.0336095	-0.0123459	0.0166493	-0.0224865	0.00060997	0.00033256	-0.0168844	late	NA
16	42848	0.220024	0.220658	0.321681	0.206001	0.190221	0.255347	0.184849	0.172012	0.240247	0.213897	0.313029	0.224003	0.0485347	0.0492813	0.214773	0.171715	0.152631	0.178287	0.172193	0.178337	0.173464	late	0
5	569790	0.196814	0.211455	0.0931282	-0.0630233	-0.0336864	0.102801	-0.0921072	-0.0565113	0.326736	0.116249	-0.0212335	0.287007	0.189481	0.607292	0.387982	-0.0682908	-0.0813968	0.166797	-0.0210627	0.0683493	0.147523	NA	-1
12	1064483	0.551408	0.292387	0.758912	0.319764	0.455188	0.437582	0.514122	0.323724	0.665387	0.606535	0.855912	0.514557	0.704479	0.765531	0.436268	0.365453	0.482122	0.628576	0.261795	0.286297	0.475445	NA	NA

## Sheet: ctf4KO
chromosome	position	5_1	5_2	05_1	05_2	04_1	04_2	03_1	03_2	02_1	02_2	01_1	01_2	00_1	00_2	timing	fkh
1	146879	0.478596	0.397681	0.380516	0.400174	0.431871	0.385171	0.417393	0.462312	0.293981	0.309893	0.181371	0.222661	0.12557	0.1599	early	0
1	159471	0.10131	0.0565575	0.0714698	0.0588529	0.116959	0.139626	0.100534	0.11972	0.0797701	0.0530531	0.0112571	0.0147688	0.025825	-0.00758036	early	0
1	176835	0.664195	0.649846	0.553842	0.588642	0.562285	0.522502	0.563748	0.588411	0.403017	0.446258	0.286216	0.349838	0.194348	0.178759	early	-1
2	198265	0.630181	0.593045	0.516574	0.510011	0.576376	0.556599	0.543913	0.626255	0.398179	0.375956	0.303227	0.300129	0.204055	0.158961	early	-1
2	235115	0.505647	0.440179	0.424395	0.422274	0.47393	0.497074	0.458375	0.535881	0.307911	0.321312	0.210917	0.210216	0.125834	0.121103	early	NA
2	255704	0.581113	0.458475	0.478423	0.527297	0.54449	0.576728	0.560846	0.544547	0.426006	0.444075	0.198412	0.255297	0.150866	0.00601935	early	0
2	408432	0.736905	0.66775	0.626905	0.679038	0.673751	0.670662	0.684431	0.739908	0.531158	0.585549	0.427166	0.468784	0.321038	0.336637	early	0
2	622897	0.625141	0.585422	0.619772	0.598239	0.631064	0.616246	0.633462	0.71089	0.504951	0.493028	0.385572	0.405562	0.315909	0.281573	early	-1
3	39813	0.828334	0.860932	0.753476	0.816742	0.78773	0.779951	0.780672	0.844526	0.517432	0.642615	0.371325	0.485578	0.28912	0.285876	early	-1
3	73956	0.785822	0.798404	0.711355	0.783422	0.694333	0.694835	0.678397	0.752257	0.502899	0.617803	0.364391	0.499091	0.291452	0.229667	early	-1
3	109446	0.718786	0.756354	0.639258	0.708489	0.641632	0.643827	0.613474	0.707591	0.449371	0.545456	0.349827	0.418268	0.206883	0.246261	early	0
3	132745	0.531615	0.500132	0.395899	0.41327	0.428995	0.43309	0.406121	0.452424	0.253391	0.27564	0.186041	0.163405	0.150285	0.0801146	early	0
3	166798	0.6272	0.662998	0.487206	0.585081	0.559821	0.594694	0.503168	0.619673	0.370367	0.42377	0.262684	0.347269	0.210621	0.176611	early	-1
3	225046	0.847669	0.803618	0.682977	0.754624	0.75573	0.780128	0.712143	0.819148	0.54925	0.558534	0.41867	0.447335	0.2536	0.279323	early	-1
4	329839	0.711705	0.641845	0.609721	0.591774	0.591985	0.654543	0.668698	0.748997	0.476596	0.502722	0.365084	0.350721	0.255082	0.261823	early	-1
4	407979	0.325863	0.248702	0.226846	0.208687	0.25976	0.272583	0.293713	0.321688	0.184881	0.139553	0.118603	0.0822927	0.0491002	0.0293511	early	-1
4	435453	0.515744	0.492815	0.478206	0.469366	0.481832	0.494755	0.50898	0.572943	0.392382	0.391267	0.269498	0.295864	0.199544	0.206091	early	0
4	462862	0.526059	0.408169	0.408868	0.361379	0.430716	0.460081	0.4514	0.553958	0.29484	0.268592	0.189849	0.169465	0.119548	0.0924417	early	0
4	484111	0.134232	0.125915	0.0824829	0.0938843	0.11333	0.0840427	0.112976	0.137888	0.0461669	0.0491614	0.0295241	0.0302265	-0.00483866	-0.00640454	early	-1
4	505661	0.335741	0.333688	0.285863	0.306667	0.276952	0.293387	0.310004	0.34291	0.210831	0.253232	0.188812	0.179609	0.122373	0.0929181	early	0
4	555179	0.683631	0.649204	0.61792	0.641373	0.679884	0.716517	0.749666	0.777771	0.470493	0.530998	0.325601	0.426202	0.249544	0.265436	early	-1
4	913572	0.711444	0.671177	0.622285	0.68387	0.668096	0.702109	0.728972	0.769678	0.512613	0.609716	0.356929	0.454971	0.298253	0.257779	early	-1
4	1016716	0.616294	0.50698	0.484181	0.470229	0.520727	0.614728	0.587575	0.66427	0.377398	0.368994	0.264113	0.215215	0.20844	0.180007	early	0
4	1165439	0.560459	0.496913	0.550354	0.563236	0.541441	0.633346	0.65049	0.632675	0.482555	0.487291	0.362067	0.398278	0.319411	0.285507	early	-1
5	59450	0.646823	0.60155	0.444912	0.45399	0.537448	0.491575	0.487087	0.575925	0.270944	0.309436	0.162393	0.186899	0.0968561	0.0840655	early	-1
5	93950	0.795969	0.77699	0.714451	0.757017	0.772818	0.739111	0.730194	0.819414	0.46052	0.57274	0.342763	0.422801	0.270923	0.188523	early	-1
5	145507	0.744531	0.766826	0.684757	0.734816	0.744379	0.716871	0.703032	0.750139	0.429631	0.57418	0.299798	0.44599	0.252515	0.216494	early	0
5	173325	0.549526	0.546504	0.474461	0.45152	0.479752	0.478404	0.405658	0.512332	0.307686	0.326703	0.226747	0.220281	0.193106	0.100449	early	-1
5	287463	0.559713	0.528361	0.558126	0.507713	0.533358	0.555954	0.530243	0.59183	0.379796	0.415754	0.32111	0.28144	0.267994	0.202597	early	0
5	316228	0.356806	0.324962	0.239458	0.282136	0.297712	0.233078	0.280404	0.299941	0.136686	0.186063	0.118261	0.125997	0.0779708	0.0131227	early	-1
5	353951	0.731123	0.670402	0.704857	0.709578	0.753967	0.715466	0.708927	0.748862	0.532275	0.577738	0.422354	0.461504	0.307739	0.294053	early	-1
5	406704	0.555686	0.603506	0.523884	0.606312	0.587205	0.59225	0.576752	0.648386	0.406354	0.466431	0.292287	0.375256	0.228334	0.192031	early	0
5	439281	0.633144	0.60142	0.633855	0.63245	0.677721	0.706992	0.660687	0.695972	0.517725	0.558113	0.390068	0.458425	0.293831	0.314925	early	0
6	117162	0.420788	0.374471	0.405133	0.343285	0.292533	0.263961	0.291602	0.323366	0.295757	0.2853	0.238396	0.211822	0.173293	0.13661	early	0
6	136312	0.413644	0.371901	0.287906	0.31412	0.364762	0.420531	0.356213	0.461787	0.118649	0.126398	0.0618573	0.0628366	0.0643864	-0.00557287	early	1
6	167581	0.678454	0.689276	0.58661	0.645419	0.667285	0.648969	0.644664	0.736763	0.378282	0.429478	0.2235	0.316032	0.153899	0.11123	early	0
6	199881	0.766169	0.809779	0.703462	0.750695	0.747	0.724301	0.726675	0.810512	0.459027	0.590514	0.321017	0.468507	0.266556	0.218396	early	-1
7	485115	0.744625	0.687569	0.668142	0.691091	0.690517	0.721938	0.719704	0.743148	0.523119	0.556267	0.348069	0.483193	0.308656	0.273642	early	0
7	659806	0.652923	0.587624	0.592079	0.578973	0.577425	0.626725	0.634149	0.667966	0.459242	0.489752	0.345063	0.367665	0.283004	0.252887	early	-1
7	777608	0.672502	0.6037	0.625109	0.600557	0.624579	0.669128	0.658328	0.699108	0.475141	0.468961	0.344206	0.397525	0.219087	0.267936	early	-1
7	834320	0.749972	0.735917	0.605112	0.681738	0.693795	0.707992	0.701895	0.747263	0.444182	0.513222	0.294569	0.39866	0.18648	0.174953	early	-1
7	888673	0.782428	0.765493	0.645265	0.700474	0.715291	0.701677	0.701483	0.755619	0.415898	0.543524	0.313835	0.408924	0.211907	0.175811	early	-1
8	63924	0.461919	0.433649	0.368327	0.379625	0.415961	0.445937	0.409128	0.510742	0.271677	0.218292	0.161227	0.13376	0.0629438	0.0915265	early	-1
8	116323	0.517361	0.48944	0.49855	0.499196	0.466625	0.504383	0.493127	0.51922	0.349724	0.4154	0.268266	0.343308	0.211674	0.222303	early	0
8	133830	0.539713	0.453751	0.424752	0.379046	0.454226	0.35803	0.464631	0.505842	0.299837	0.265736	0.210048	0.196647	0.104891	0.114811	early	-1
8	296965	0.797595	0.746382	0.722136	0.756383	0.790894	0.792629	0.798316	0.850303	0.583545	0.63489	0.486443	0.565002	0.383257	0.360105	early	-1
8	447511	0.771858	0.690966	0.749488	0.712112	0.72519	0.709844	0.695187	0.808413	0.505724	0.565807	0.387684	0.415067	0.286799	0.301273	early	-1
9	106000	0.796225	0.789862	0.71749	0.741621	0.754145	0.713361	0.737883	0.787062	0.52187	0.566243	0.412983	0.429382	0.322396	0.286114	early	-1
9	214640	0.653569	0.616782	0.614656	0.632297	0.658898	0.676159	0.639667	0.732755	0.440043	0.458456	0.304033	0.298348	0.204385	0.154979	early	-1
9	359578	0.604459	0.59954	0.528191	0.576235	0.538953	0.518237	0.521651	0.536232	0.407031	0.484601	0.316353	0.395921	0.265787	0.232496	early	0
9	411524	0.795969	0.745414	0.671676	0.729014	0.75937	0.7283	0.730725	0.780968	0.480573	0.549623	0.352308	0.421385	0.267844	0.202044	early	-1
10	67843	0.628072	0.594651	0.492818	0.586869	0.573177	0.572302	0.548658	0.65805	0.379383	0.381158	0.249048	0.242942	0.200378	0.174939	early	-1
10	161393	0.386507	0.339556	0.285984	0.338963	0.366927	0.354779	0.352586	0.382508	0.245156	0.284073	0.184097	0.210658	0.127618	0.090714	early	0
10	203537	0.783819	0.629371	0.638744	0.671073	0.745706	0.737006	0.66146	0.771304	0.595835	0.61886	0.403868	0.507297	0.317647	0.272189	early	-1
10	229285	0.253756	0.25651	0.259035	0.285668	0.305618	0.281553	0.273626	0.326895	0.242643	0.255687	0.169007	0.215656	0.137318	0.12817	early	0
10	374697	0.748137	0.668751	0.645458	0.68434	0.711035	0.639726	0.66303	0.733942	0.512696	0.563218	0.419514	0.481118	0.292701	0.329197	early	-1
10	416882	0.754803	0.613961	0.624924	0.649122	0.724048	0.669237	0.631281	0.770088	0.439774	0.483999	0.296731	0.329439	0.252556	0.160226	early	-1
10	442833	0.571753	0.478356	0.439926	0.485456	0.537375	0.497251	0.449353	0.549797	0.336211	0.359831	0.25691	0.278824	0.206796	0.12524	early	1
10	459760	0.168341	0.158016	0.163915	0.15278	0.16822	0.180651	0.158023	0.156184	0.15394	0.132361	0.121804	0.138109	0.100996	0.115373	early	1
10	540450	0.790146	0.725458	0.704864	0.742993	0.76888	0.721268	0.670435	0.788763	0.524312	0.599232	0.36157	0.458995	0.322681	0.239648	early	-1
10	612706	0.779861	0.749481	0.668841	0.741188	0.755401	0.73559	0.676576	0.807561	0.485338	0.581361	0.375369	0.423993	0.295417	0.219534	early	-1
10	683816	0.808601	0.806401	0.767924	0.826532	0.829628	0.775662	0.777482	0.820284	0.582112	0.706816	0.445232	0.560581	0.393958	0.343382	early	-1
11	55984	0.806464	0.856217	0.738159	0.76919	0.791495	0.777119	0.782395	0.867171	0.556352	0.601849	0.411428	0.487175	0.30256	0.320398	early	-1
11	98858	0.631111	0.658305	0.5662	0.63344	0.612251	0.609285	0.605721	0.708091	0.42424	0.500061	0.322353	0.372513	0.209389	0.20446	early	1
11	153263	0.786187	0.760082	0.691685	0.721557	0.707339	0.716687	0.734541	0.822845	0.52413	0.565457	0.381171	0.419942	0.287251	0.278916	early	0
11	213361	0.563332	0.483042	0.457568	0.430494	0.459411	0.519876	0.494141	0.59541	0.337352	0.307819	0.240151	0.182125	0.189586	0.137372	early	0
11	301482	0.703787	0.653445	0.614045	0.644069	0.681831	0.678464	0.681166	0.694685	0.476553	0.541517	0.365102	0.424725	0.289613	0.282531	early	-1
11	329553	0.448869	0.420316	0.422973	0.438593	0.453342	0.428893	0.44621	0.456103	0.344556	0.409038	0.268502	0.316601	0.189727	0.202435	early	1
11	416705	0.142096	0.0676465	0.0847338	0.0532995	0.0818568	0.090877	0.0839644	0.109053	0.0439995	0.0256274	0.0195011	-0.019344	0.0234839	-0.036789	early	1
11	447509	0.620588	0.591222	0.566621	0.593579	0.609739	0.619931	0.605615	0.633444	0.391749	0.50643	0.30089	0.382163	0.213308	0.17988	early	0
11	516625	0.602515	0.613891	0.492354	0.576908	0.55959	0.595209	0.546742	0.612284	0.357702	0.456942	0.277062	0.35396	0.197171	0.177494	early	0
12	138916	0.376881	0.334551	0.319349	0.299962	0.272962	0.244628	0.284344	0.29663	0.21179	0.236854	0.156972	0.15084	0.109486	0.111634	early	1
12	157413	0.635795	0.562439	0.578784	0.609175	0.56931	0.591348	0.601897	0.615328	0.413218	0.505296	0.306469	0.373205	0.250906	0.187366	early	0
12	230997	0.689754	0.641647	0.632295	0.664834	0.630377	0.658235	0.680769	0.679777	0.452411	0.547391	0.283212	0.382725	0.192681	0.210198	early	-1
12	373577	0.67132	0.589917	0.587078	0.63155	0.601536	0.631087	0.634608	0.67229	0.398422	0.534627	0.255509	0.37303	0.133474	0.154236	early	-1
12	413038	0.437174	0.360248	0.328827	0.33469	0.332428	0.331309	0.33036	0.359388	0.240752	0.279903	0.235561	0.2091	0.159128	0.137889	early	-1
12	513175	0.679014	0.542902	0.542947	0.61581	0.614179	0.657427	0.646992	0.672879	0.451034	0.489869	0.321318	0.369736	0.244399	0.193602	early	-1
12	600972	0.604518	0.48592	0.577628	0.593612	0.532194	0.600206	0.592723	0.550844	0.400642	0.571668	0.30728	0.472881	0.172293	0.310603	early	-1
12	623596	-0.00485536	-0.0125347	-0.0246849	-0.00743951	0.0087224	0.000805788	0.00015928	0.0113339	-0.0026851	-0.0531773	-0.0258291	-0.0262551	-0.0512995	-0.00629369	early	0
12	730820	0.427402	0.34262	0.353758	0.372283	0.365922	0.367151	0.36601	0.388065	0.269025	0.325384	0.194291	0.218593	0.164898	0.132796	early	-1
12	745584	0.483604	0.385851	0.43927	0.447392	0.466066	0.463652	0.480654	0.508081	0.361342	0.353838	0.26671	0.289339	0.203526	0.198411	early	-1
12	1007078	0.666413	0.678935	0.5297	0.618683	0.556371	0.590634	0.557162	0.6712	0.427385	0.4494	0.273877	0.334193	0.190574	0.250711	early	0
13	93977	0.596555	0.605779	0.531098	0.572163	0.630464	0.561328	0.560734	0.645469	0.365626	0.386516	0.280679	0.24706	0.135997	0.144099	early	0
13	136931	0.646316	0.689265	0.52968	0.626719	0.635524	0.601871	0.591506	0.679488	0.382952	0.466752	0.289641	0.337758	0.208686	0.148925	early	-1
13	184022	0.666232	0.634651	0.697562	0.757529	0.823577	0.753429	0.797567	0.826929	0.553068	0.606742	0.432781	0.497156	0.34148	0.345991	early	-1
13	262405	0.57738	0.563952	0.524466	0.63438	0.582027	0.579129	0.579874	0.652184	0.359498	0.453972	0.233881	0.334023	0.15468	0.144598	early	0
13	287997	0.620241	0.632976	0.59429	0.670137	0.672923	0.65889	0.674965	0.707243	0.447649	0.466935	0.317366	0.35448	0.246963	0.222215	early	-1
13	371340	0.576598	0.479204	0.549189	0.558497	0.566968	0.637323	0.665692	0.668793	0.455809	0.452199	0.346713	0.30872	0.287759	0.208679	early	-1
13	433260	0.477048	0.418363	0.473733	0.443578	0.443632	0.467109	0.473082	0.518852	0.385702	0.385878	0.298072	0.293741	0.260904	0.244314	early	0
13	468426	0.281979	0.251712	0.114273	0.159447	0.195033	0.174131	0.201412	0.262491	0.0800395	0.0787073	0.0352991	-0.0117948	-0.0432104	-0.025176	early	0
13	503478	0.390699	0.379586	0.485564	0.493596	0.467208	0.449054	0.519339	0.513375	0.381396	0.470489	0.333815	0.377166	0.243849	0.282578	early	0
13	535585	0.592523	0.576029	0.529675	0.531296	0.5977	0.601657	0.604555	0.631817	0.387351	0.41372	0.272388	0.276666	0.188278	0.168345	early	-1
13	554879	0.349249	0.243404	0.270614	0.269911	0.296192	0.297534	0.340795	0.32144	0.197585	0.165147	0.129379	0.122053	0.103119	0.0660044	early	0
13	610388	0.520786	0.586627	0.507987	0.551917	0.530839	0.526205	0.564215	0.565251	0.400086	0.470095	0.341001	0.407105	0.267128	0.293105	early	-1
13	649679	0.641861	0.702721	0.597133	0.620129	0.631471	0.635587	0.658153	0.67666	0.479254	0.542607	0.38424	0.436322	0.317587	0.293029	early	-1
13	815155	0.758032	0.827101	0.730341	0.776533	0.777626	0.730469	0.741286	0.800521	0.519707	0.646808	0.407576	0.492003	0.328818	0.280324	early	-1
13	878861	0.0491722	0.0556616	0.0146196	0.030312	0.0212537	0.0440542	0.0033056	0.0363089	-0.010074	-0.018561	-0.0152177	-0.0342993	-0.00241359	-0.0289182	early	0
13	897867	0.720007	0.713166	0.650341	0.621424	0.662545	0.622378	0.640518	0.721373	0.443898	0.431819	0.36008	0.288491	0.233732	0.206692	early	-1
14	90053	0.736148	0.694474	0.625047	0.71151	0.713775	0.69187	0.655691	0.802602	0.466178	0.494978	0.311989	0.359864	0.264035	0.229765	early	0
14	280156	0.549771	0.56287	0.428166	0.531526	0.494067	0.481497	0.459886	0.561489	0.342907	0.414995	0.257484	0.286645	0.175248	0.127413	early	1
14	321912	0.761812	0.708898	0.626176	0.680261	0.791473	0.718163	0.683103	0.774484	0.518182	0.501556	0.353262	0.336467	0.284127	0.210362	early	-1
14	352792	0.073854	0.143352	0.113365	0.178754	0.115139	0.156858	0.114471	0.110963	0.157013	0.206434	0.132347	0.236697	0.123468	0.201144	early	1
14	412483	0.748841	0.736034	0.613141	0.69418	0.74373	0.690364	0.663869	0.734321	0.54404	0.580686	0.434956	0.484566	0.358335	0.38523	early	1
14	497992	0.458806	0.446818	0.32589	0.415446	0.474071	0.479746	0.419602	0.514016	0.26371	0.28111	0.186097	0.185362	0.138202	0.137031	early	1
14	542598	0.183584	0.140324	0.1068	0.078295	0.107462	0.0814633	0.110173	0.146728	0.0364644	0.0155181	0.0133768	0.014292	0.00752066	0.00183224	early	NA
14	563131	0.714119	0.554621	0.461053	0.587668	0.70131	0.647744	0.574667	0.66123	0.475494	0.430253	0.301091	0.354301	0.16454	0.185733	early	-1
14	609063	0.613006	0.589864	0.441419	0.520578	0.566068	0.54402	0.512993	0.587259	0.317184	0.352186	0.221668	0.245424	0.125727	0.111405	early	0
14	635952	0.614946	0.607902	0.534885	0.589287	0.612314	0.569651	0.562223	0.612524	0.422951	0.473505	0.343324	0.366357	0.282118	0.214597	early	1
14	692029	0.606895	0.549901	0.486519	0.537975	0.523511	0.522556	0.522867	0.603622	0.3887	0.39317	0.288548	0.281318	0.185345	0.189899	early	0
14	713620	0.167347	0.307303	0.115849	0.227185	0.215478	0.209001	0.218969	0.226454	0.0871657	0.184154	0.080342	0.166494	0.0795421	0.0885308	early	1
14	738670	0.493915	0.525254	0.300225	0.457166	0.426366	0.409724	0.42129	0.542109	0.225716	0.344836	0.163625	0.198194	0.131977	0.163095	early	0
15	83557	0.0363801	-0.0401942	-0.0137037	-0.0356203	-0.0071946	-0.0473942	-0.0152823	-0.0100153	-0.0614052	-0.0669142	-0.0416662	-0.0864501	-0.0239275	-0.0588408	early	0
15	113728	0.731612	0.694352	0.610448	0.651674	0.734535	0.677896	0.674815	0.778685	0.476828	0.55491	0.381235	0.357214	0.273362	0.226781	early	-1
15	166904	0.719404	0.685036	0.577754	0.611496	0.688058	0.656502	0.641341	0.75999	0.452259	0.486437	0.337626	0.358375	0.271163	0.190749	early	-1
15	227179	0.734723	0.713757	0.625532	0.663102	0.696043	0.692405	0.676492	0.738276	0.531417	0.562606	0.439865	0.466308	0.297544	0.305553	early	-1
15	277577	0.785873	0.737759	0.650021	0.723194	0.739508	0.765446	0.719034	0.771304	0.535313	0.6119	0.43872	0.482959	0.346187	0.24512	early	-1
15	308493	-0.005391	0.00529009	-0.0811217	-0.0469697	-0.028835	-0.0454674	-0.0535494	-0.0787233	-0.0807375	-0.0679804	-0.106665	-0.0612021	-0.104089	-0.0864971	early	1
15	337330	0.640685	0.567643	0.521079	0.582601	0.598765	0.622782	0.614817	0.662333	0.39609	0.448239	0.287521	0.323081	0.187329	0.158624	early	0
15	436751	0.72635	0.628849	0.620092	0.629377	0.655197	0.702281	0.680589	0.73273	0.551657	0.556768	0.416045	0.425762	0.342577	0.28835	early	-1
15	464043	0.410593	0.317148	0.308464	0.316781	0.331772	0.385411	0.359764	0.371858	0.300794	0.284009	0.2168	0.206137	0.166096	0.162125	early	0
15	490407	0.473713	0.447845	0.330686	0.363696	0.355981	0.38149	0.339151	0.44215	0.286057	0.291233	0.214909	0.188213	0.157607	0.132262	early	-1
15	566526	0.590981	0.571811	0.429381	0.48738	0.523352	0.609535	0.539064	0.607433	0.369396	0.413884	0.289641	0.32837	0.230248	0.212193	early	1
15	657123	0.464321	0.418304	0.278454	0.318632	0.321739	0.421955	0.329854	0.444516	0.261653	0.242223	0.158243	0.164314	0.130823	0.10649	early	0
15	681388	0.559359	0.56349	0.479149	0.540462	0.583813	0.65557	0.582988	0.661792	0.442433	0.459065	0.394835	0.39124	0.306417	0.267202	early	1
15	766645	0.659583	0.598444	0.481506	0.513995	0.521493	0.558538	0.524853	0.629526	0.378725	0.391282	0.266039	0.284882	0.251957	0.183785	early	0
15	783847	0.246855	0.218003	0.241347	0.251556	0.28417	0.334846	0.299422	0.377875	0.20511	0.214544	0.147906	0.154338	0.139536	0.154117	early	1
15	854772	0.673609	0.624212	0.566397	0.611596	0.622949	0.643772	0.604592	0.71964	0.444375	0.488787	0.324431	0.409577	0.26028	0.239082	early	0
15	874561	0.159254	0.139514	0.0617926	0.177648	0.179082	0.14357	0.177273	0.251315	0.0846564	0.135552	0.0655663	0.0913496	0.00635417	0.0268763	early	0
15	908262	0.819307	0.788559	0.734667	0.7741	0.767552	0.771134	0.752358	0.831539	0.602294	0.646794	0.480713	0.547912	0.391849	0.358774	early	0
15	981415	0.586335	0.497851	0.413693	0.413708	0.440072	0.465652	0.416822	0.571338	0.269311	0.311945	0.193541	0.138257	0.0454621	0.0313559	early	0
15	1053695	0.829808	0.835437	0.747526	0.812542	0.805775	0.77224	0.779024	0.852999	0.554561	0.638268	0.427815	0.517302	0.391009	0.288968	early	-1
16	72857	0.77739	0.770701	0.658608	0.671781	0.73155	0.702082	0.692285	0.795045	0.511751	0.472697	0.363793	0.340984	0.224604	0.26648	early	0
16	90963	0.275073	0.205648	0.235874	0.270788	0.266211	0.251098	0.265533	0.287282	0.1904	0.170242	0.092453	0.133831	0.0667778	0.082694	early	0
16	117368	0.476653	0.507114	0.379665	0.440637	0.398683	0.453863	0.389588	0.512944	0.302296	0.325662	0.222014	0.237021	0.141778	0.200981	early	1
16	162333	0.579312	0.570093	0.413366	0.427117	0.4877	0.495826	0.464166	0.641316	0.319009	0.335194	0.167501	0.153086	0.146436	0.144366	early	1
16	211218	0.427048	0.512121	0.435601	0.497509	0.493853	0.52248	0.494197	0.596357	0.285783	0.385022	0.184864	0.28028	0.134712	0.189182	early	0
16	289809	0.65701	0.646546	0.577243	0.638839	0.641376	0.677133	0.617484	0.751492	0.48718	0.484968	0.342308	0.316996	0.285395	0.247448	early	-1
16	331978	0.231021	0.270088	0.173932	0.251235	0.279439	0.368076	0.26315	0.353828	0.101089	0.179436	0.062052	0.0933204	0.0273066	0.0305089	early	1
16	379131	0.28536	0.270119	0.215648	0.266399	0.276717	0.282639	0.261207	0.303772	0.232294	0.212051	0.171198	0.160245	0.15033	0.139155	early	NA
16	418077	0.68459	0.657569	0.613197	0.677425	0.669978	0.700018	0.627601	0.753802	0.525712	0.542282	0.401994	0.409283	0.333927	0.307013	early	-1
16	457040	0.375905	0.434976	0.289933	0.41625	0.380977	0.294203	0.347076	0.401477	0.285603	0.314227	0.217748	0.230155	0.122194	0.130408	early	0
16	511599	0.400385	0.361511	0.312465	0.352004	0.385251	0.382699	0.365552	0.522625	0.232656	0.218449	0.13322	0.127272	0.0993178	0.077949	early	-1
16	563500	0.383059	0.332015	0.357878	0.370231	0.395039	0.420403	0.376286	0.477916	0.270272	0.254561	0.201013	0.186795	0.144588	0.170241	early	1
16	584539	0.0784152	0.107135	0.067383	0.11905	0.0960395	0.100262	0.0927561	0.0859118	0.115152	0.154539	0.107508	0.12453	0.0996738	0.0696422	early	1
16	634293	0.744323	0.742968	0.654909	0.766956	0.730164	0.760174	0.681224	0.800061	0.547598	0.616651	0.430944	0.490511	0.386089	0.325423	early	-1
16	684240	0.543826	0.561253	0.428069	0.506664	0.47468	0.458168	0.462914	0.538436	0.350657	0.383414	0.242071	0.247377	0.190886	0.137345	early	0
16	748908	0.0393389	0.0204857	-0.00123219	0.0243638	0.0185142	0.0359324	0.027361	0.0564922	3.42373e-05	-0.0121985	-0.0132596	-0.0318081	-0.0275188	-0.0301544	early	0
16	777114	0.781895	0.789901	0.708942	0.790317	0.774493	0.741589	0.744268	0.828789	0.553232	0.60661	0.415615	0.470178	0.36142	0.347224	early	-1
16	819366	0.408583	0.397595	0.284526	0.345109	0.343622	0.29956	0.343148	0.398633	0.235204	0.256033	0.189229	0.157898	0.0915918	0.1114	early	0
16	847230	0.158308	0.136899	0.34909	0.106179	0.527092	0.563244	0.241496	0.312265	0.148933	0.136025	0.281416	0.288988	0.299751	0.0721785	early	NA
16	881287	0.257799	0.237735	0.188885	0.173639	0.167458	0.164036	0.180063	0.252893	0.0701571	0.093252	0.0455922	0.0182993	-0.000726975	0.0214818	early	0
16	930314	0.11513	0.18427	0.0975905	0.151344	0.0926939	0.138271	0.112767	0.168062	0.0823588	0.122189	0.0786587	0.117792	0.0534862	0.0782515	early	NA
1	29639	0.611573	0.654093	0.598217	0.57325	0.574416	0.57416	0.603682	0.630527	0.406077	0.481292	0.338082	0.352911	0.310388	0.232334	late	-1
1	70412	0.649579	0.661561	0.498753	0.491254	0.51273	0.471597	0.474672	0.573261	0.30434	0.269549	0.187997	0.14185	0.0987658	0.0712162	late	1
1	124045	0.12846	0.0903271	0.107752	0.0765539	0.0911473	0.0959147	0.0866839	0.111403	0.0954157	0.0647938	0.0917596	0.0590266	0.0871793	0.0583225	late	0
1	197201	-0.0421412	-0.334294	-0.247801	-0.295864	-0.21958	-0.0370202	-0.0129734	-0.285505	0.0459413	-0.178363	-0.0916141	-0.136816	0.11004	0.105421	late	NA
1	226732	-0.366747	-0.0771233	-0.0839808	-0.0828035	-0.104447	-0.15915	-0.362569	-0.0828471	0	-0.1323	-0.200408	-0.252659	0	0	late	NA
2	63348	0.805475	0.819672	0.732853	0.767969	0.754142	0.724788	0.723695	0.792828	0.529736	0.577598	0.408493	0.446142	0.31997	0.298578	late	-1
2	94325	0.0645711	0.0826955	0.0529805	0.0715481	0.0547013	0.0541028	0.0534886	0.0511588	0.0696023	0.0965792	0.0759503	0.099595	0.0699235	0.115555	late	1
2	143794	0.180819	0.264407	0.110762	0.178583	0.147343	0.246186	0.128559	0.241008	0.0678697	0.116082	0.0526169	0.0369972	0.00212855	0.0191884	late	1
2	169267	0.190552	0.206377	0.1895	0.218387	0.203339	0.226096	0.196624	0.223435	0.154333	0.192555	0.124508	0.159329	0.0825669	0.124157	late	0
2	325970	0.642717	0.556922	0.53627	0.549398	0.57964	0.580503	0.586344	0.625181	0.421241	0.395168	0.265442	0.292086	0.218184	0.197319	late	0
2	378372	0.180692	0.152358	0.146548	0.202546	0.153744	0.173543	0.141388	0.165007	0.128678	0.171912	0.115138	0.127235	0.0712133	0.0797743	late	1
2	486982	0.729659	0.666684	0.641476	0.665333	0.692852	0.691941	0.701522	0.76527	0.521443	0.524239	0.407755	0.445882	0.247162	0.273646	late	-1
2	513862	-0.0616871	-0.0631923	-0.0362831	-0.0506839	-0.0101242	-0.0187362	-0.0268203	-0.0191724	-0.0114071	-0.0312493	-0.0330543	-0.0354212	0.00138924	-0.0333096	late	NA
2	539975	0.231457	0.240488	0.188785	0.224401	0.252096	0.282125	0.240663	0.341311	0.139306	0.145435	0.100593	0.0831352	0.0378939	0.059676	late	0
2	592366	0.219304	0.23461	0.142415	0.213874	0.154266	0.189615	0.169095	0.229722	0.155726	0.212618	0.139866	0.122567	0.100687	0.105208	late	NA
2	655714	-0.115442	-0.0971901	-0.0400773	-0.064212	-0.074955	-0.0657799	-0.0827478	-0.11316	-0.0736342	-0.013195	-0.00863959	0.0222017	-0.000537105	-0.00311156	late	NA
2	704529	0.512875	0.470652	0.434208	0.440177	0.464129	0.443862	0.467115	0.596361	0.30955	0.306102	0.215782	0.143439	0.132651	0.143486	late	NA
2	741912	0.222163	0.270155	0.114601	0.21402	0.155245	0.260175	0.158313	0.288821	0.08562	0.184117	0.0364962	0.0822682	0.0175565	-0.00540774	late	0
2	792096	0.12311	0.231639	0.21129	0.245502	0.195169	0.23855	0.226403	0.236637	0.151704	0.207553	0.104446	0.138205	0.0838248	0.0970618	late	NA
2	804076	0.166194	0.0708612	0.118352	0.0495949	0.174657	0.220243	0.201047	0.256027	0.2004	0.0335801	0.133203	0.069355	0.0466773	0.0355769	late	-1
3	273555	0.53807	0.636533	0.45969	0.585131	0.505365	0.582646	0.474452	0.578986	0.370133	0.455884	0.320643	0.379441	0.254323	0.261725	late	0
3	298871	-0.152155	-0.0829142	-0.117856	-0.0197657	-0.0864457	-0.00687049	-0.0880772	-0.130568	-0.058699	0.0348023	-0.0321827	0.0791921	-0.020721	-0.00593429	late	NA
4	14128	0	0	-0.635932	0	0	0	0	0	0	0	0	0	0	0	late	NA
4	46250	0.727822	0.742215	0.622381	0.687046	0.686958	0.685801	0.693919	0.791878	0.464021	0.508831	0.360168	0.40806	0.295223	0.308922	late	0
4	84490	0.296828	0.301992	0.124298	0.187061	0.129084	0.190327	0.128578	0.271446	0.0995591	0.162477	0.10982	0.0429095	0.0719046	0.0326686	late	NA
4	123674	0.747191	0.705593	0.597442	0.67562	0.65055	0.695555	0.683954	0.761506	0.513394	0.56084	0.357288	0.405023	0.312449	0.275098	late	-1
4	158435	0.236155	0.272012	0.135334	0.189038	0.175032	0.191117	0.176536	0.180673	0.112309	0.130433	0.069954	0.0936635	0.0106914	0.0515209	late	0
4	212407	0.61887	0.577849	0.543302	0.560244	0.546043	0.590194	0.597998	0.689972	0.46006	0.510955	0.375319	0.366201	0.284756	0.25954	late	1
4	233356	0.311494	0.250233	0.20999	0.196096	0.242975	0.243879	0.25709	0.306827	0.17034	0.135461	0.0874246	0.092523	0.0355135	0.0608214	late	NA
4	254012	0.263691	0.243307	0.153892	0.218668	0.198609	0.262526	0.231753	0.361357	0.102666	0.151375	0.0951813	0.0502405	0.0434117	0.0502317	late	0
4	640786	0.252482	0.202034	0.208403	0.147713	0.184935	0.281659	0.220216	0.255903	0.138827	0.0903226	0.00518572	0.00236876	0.00679183	0.040549	late	1
4	702863	0.537666	0.460066	0.464462	0.496359	0.465188	0.532685	0.533178	0.610251	0.37249	0.434789	0.320923	0.331827	0.218681	0.250443	late	1
4	748542	0.32645	0.331535	0.22821	0.290148	0.276314	0.315722	0.338389	0.363161	0.18325	0.25653	0.141432	0.171218	0.11762	0.129332	late	-1
4	805825	0.564046	0.474977	0.453886	0.450149	0.421364	0.547283	0.552082	0.625138	0.397387	0.418217	0.32906	0.29526	0.236335	0.262428	late	0
4	851715	-0.0313154	0.0163926	-0.0290391	0.0126635	-0.00306594	0.0117409	0.0240719	-0.0147283	0.0326526	0.0418741	0.0258125	0.0706428	0.0240066	0.0557776	late	NA
4	878322	0.14432	0.194929	0.119862	0.160736	0.120194	0.129602	0.137807	0.134253	0.149504	0.195682	0.138895	0.253391	0.154492	0.182967	late	NA
4	938906	-0.0132237	-0.0104849	-0.000253992	-0.00355822	0.00512038	0.0140406	0.00407407	0.00201261	0.0121196	-0.00256425	0.0154852	0.0070909	0.0200322	0.00876258	late	NA
4	1058010	0.613041	0.531704	0.506668	0.539442	0.48274	0.572098	0.561853	0.611636	0.410331	0.430643	0.326491	0.273866	0.23793	0.248549	late	1
4	1206885	0.0115381	0.0394047	-0.0203896	0.0309723	0.0384062	-0.0108132	0.00900067	-0.0189893	0.105484	0.0503739	0.00922819	0.116347	0.0714976	0.0349558	late	NA
4	1241097	0.539931	0.596753	0.5156	0.584118	0.4697	0.58296	0.540966	0.603179	0.361931	0.45283	0.300356	0.307936	0.203882	0.215741	late	1
4	1275624	0.361961	0.387371	0.309453	0.368637	0.298426	0.421671	0.367569	0.472889	0.20361	0.272574	0.152619	0.177656	0.135184	0.120033	late	1
4	1302619	0.736581	0.650591	0.628178	0.624039	0.627475	0.628615	0.642196	0.751337	0.386576	0.450137	0.287781	0.246586	0.219976	0.199376	late	1
4	1353962	0.734748	0.742203	0.650761	0.682837	0.677414	0.711896	0.716885	0.814067	0.4703	0.524647	0.355583	0.37983	0.30731	0.285762	late	0
4	1404218	0.447324	0.5353	0.3249	0.41073	0.406441	0.472938	0.389482	0.483824	0.203642	0.309941	0.147822	0.204049	0.117946	0.124055	late	1
4	1461873	0.732781	0.745533	0.600384	0.617587	0.625968	0.598273	0.628868	0.706817	0.424465	0.425696	0.307395	0.299755	0.218085	0.242015	late	1
4	1503104	0.64421	0.697904	0.618315	0.679435	0.64634	0.577349	0.626503	0.681999	0.446685	0.530125	0.360812	0.455909	0.306025	0.288325	late	0
5	36669	-0.0141981	0.0168685	-0.00958682	0.0105795	0.0165422	0.00549912	0.026518	-0.00896819	0.0159592	0.015982	0.0102447	0.0684181	0.0232915	0.0122892	late	NA
5	217639	0.211722	0.19391	0.203722	0.219026	0.220679	0.211231	0.201816	0.215879	0.148607	0.206879	0.140193	0.167186	0.109583	0.120594	late	NA
5	256387	0.0698166	0.0537396	-0.0359752	0.0203257	-0.0132855	0.0149404	-0.0267239	0.0140701	-0.0345216	-0.0520968	-0.0461533	-0.0728646	-0.0442408	-0.0772193	late	NA
5	550005	0.288341	0.294836	0.13454	0.224459	0.219333	0.244817	0.191546	0.334917	0.0945887	0.0994121	0.0573586	-0.00582927	0.0115448	0.0151358	late	0
6	17160	0.175346	0.400978	0.309003	0.375304	0.300388	0.255039	0.269111	0.359532	0.235404	0.290439	0.187531	0.27581	0.18953	0.193651	late	NA
6	32332	0.122333	0.0871957	0.0208644	0.0630524	0.0394117	0.0860942	0.029301	0.130392	-0.0143566	0.0482792	-0.00266388	-0.0832421	-0.015576	-0.0175098	late	NA
6	67052	0.307034	0.399529	0.25968	0.347616	0.314579	0.334378	0.324955	0.39838	0.196902	0.261313	0.125519	0.189856	0.086249	0.130835	late	0
7	17673	0.653303	0.643593	0.523101	0.496798	0.577711	0.550687	0.532975	0.665995	0.345425	0.344241	0.25249	0.262093	0.185978	0.193811	late	-1
7	64146	0.762735	0.764764	0.65923	0.677015	0.738488	0.710582	0.724652	0.802872	0.488761	0.505874	0.358278	0.344739	0.303951	0.246727	late	0
7	112388	0.385023	0.414459	0.242627	0.297688	0.328501	0.377881	0.307816	0.516495	0.152384	0.138819	0.0459786	0.0128126	0.00503519	0.0236698	late	NA
7	162903	0.526221	0.49806	0.424946	0.480771	0.500518	0.522719	0.483394	0.608768	0.317509	0.284145	0.209608	0.179733	0.129806	0.155599	late	-1
7	203908	0.701504	0.67607	0.671888	0.721762	0.662961	0.69962	0.673318	0.72919	0.53398	0.574123	0.423345	0.455919	0.370107	0.315099	late	-1
7	285932	0.726287	0.68349	0.670263	0.681846	0.640438	0.729016	0.699317	0.737146	0.516513	0.572056	0.425375	0.439365	0.335103	0.273993	late	-1
7	352696	0.190251	0.161853	0.139013	0.176463	0.171728	0.220903	0.209206	0.293487	0.0916018	0.115437	0.0652228	0.00646034	0.0372905	0.00412729	late	0
7	388844	0.567937	0.548727	0.446894	0.491198	0.475238	0.500147	0.513142	0.557181	0.370769	0.37662	0.225794	0.238257	0.237746	0.142668	late	-1
7	421385	0.735154	0.702958	0.688012	0.716099	0.707661	0.777523	0.734454	0.758067	0.554052	0.594857	0.395266	0.501256	0.324564	0.303527	late	-1
7	509010	0.646006	0.567631	0.507917	0.519496	0.551845	0.593281	0.578319	0.615754	0.355992	0.363476	0.247693	0.267807	0.197721	0.123629	late	0
7	571651	0.342062	0.188973	0.269424	0.237271	0.262814	0.384469	0.354377	0.370349	0.221851	0.0250866	0.18439	0.185388	0.0119681	-0.0606597	late	NA
7	592234	-0.000158135	0.00323706	0.00191301	0.0227834	-0.00173675	-0.0145063	-0.000428118	-0.00491533	0.0264662	0.0303955	0.00182978	0.0491815	-0.000144559	0.0363478	late	NA
7	715187	0.665886	0.497432	0.589403	0.57211	0.494267	0.623566	0.648875	0.639443	0.483818	0.407899	0.343979	0.359751	0.251214	0.162551	late	-1
7	920973	0.0302003	0.0486477	0.0703034	0.0650139	0.045726	0.055601	0.0343571	0.0366248	0.0908329	0.0919415	0.0913142	0.112607	0.123891	0.129685	late	NA
7	977886	0.532809	0.495517	0.271762	0.320563	0.406076	0.30652	0.35163	0.486458	0.186362	0.144799	0.0921896	0.0247779	0.00892482	0.0370609	late	1
7	999308	0.606671	0.57503	0.529536	0.533735	0.566191	0.572022	0.570987	0.629879	0.416716	0.390543	0.292069	0.286701	0.210335	0.227316	late	1
7	1063736	0.44892	0.501918	0.251491	0.360109	0.344688	0.341534	0.300844	0.504982	0.143516	0.213678	0.0920337	0.0676689	0.0720339	0.0684366	late	0
8	45031	0.230429	0.188943	0.179342	0.194319	0.131656	0.12788	0.155632	0.185794	0.113598	0.139873	0.0719954	0.0615102	0.0144626	0.0407714	late	0
8	168917	0.248258	0.283438	0.204754	0.289723	0.249557	0.246626	0.252314	0.266031	0.188894	0.258385	0.134561	0.196421	0.137476	0.120325	late	0
8	245736	0.494718	0.501176	0.337132	0.414489	0.446139	0.537426	0.456445	0.580004	0.229888	0.310898	0.173324	0.186625	0.142018	0.116243	late	0
8	359593	0.41254	0.368929	0.255543	0.292785	0.310271	0.39198	0.305759	0.482506	0.143449	0.166609	0.0942629	0.0293132	0.027595	0.015318	late	0
8	392264	0.447336	0.397622	0.374178	0.366926	0.323483	0.374959	0.34532	0.486617	0.251953	0.294335	0.213334	0.179791	0.145266	0.129851	late	0
8	474693	0.175037	0.245879	0.169076	0.210952	0.186761	0.190017	0.195173	0.254579	0.106583	0.204846	0.0784494	0.124807	0.080017	0.0449814	late	0
8	502432	0.508364	0.511075	0.407385	0.435757	0.413245	0.436516	0.427085	0.561153	0.205322	0.343251	0.215021	0.211154	0.141739	0.126563	late	0
8	520657	0.33875	0.301545	0.314238	0.340458	0.30151	0.335617	0.359288	0.40566	0.259587	0.315346	0.189785	0.255458	0.146045	0.187515	late	NA
9	32826	0.407411	0.407296	0.302701	0.3272	0.344938	0.352351	0.337119	0.502826	0.155457	0.136102	0.0799377	0.0136286	-0.00646409	0.0289428	late	0
9	73621	0.466919	0.518684	0.416404	0.478976	0.395191	0.397981	0.42829	0.471164	0.324574	0.376305	0.254589	0.281044	0.17673	0.209047	late	-1
9	136597	0.384909	0.441507	0.369024	0.475405	0.473643	0.454048	0.452148	0.463672	0.288451	0.386518	0.205524	0.260237	0.133751	0.126778	late	1
9	174826	0.268862	0.293816	0.297314	0.314325	0.26432	0.319581	0.278757	0.32506	0.206292	0.293836	0.188037	0.166462	0.168457	0.144631	late	1
9	247990	0.268877	0.200671	0.155388	0.154591	0.188486	0.184108	0.195938	0.238586	0.151996	0.118341	0.0905674	0.0771525	0.121515	0.0807485	late	-1
9	340890	0.378474	0.291338	0.305392	0.266414	0.288656	0.302581	0.283483	0.350817	0.200454	0.189725	0.141732	0.0876813	0.128087	0.0725521	late	0
10	19830	0.329279	0.101754	0.346041	0.553954	0.478142	0.506285	0.463683	0.345322	0.342294	0.489815	0.366054	0.454411	0.275247	0.413404	late	NA
10	99284	0.76292	0.725491	0.678838	0.720301	0.723302	0.70779	0.668135	0.770458	0.512736	0.54839	0.385603	0.400246	0.298202	0.269221	late	-1
10	299047	0.566876	0.443642	0.333586	0.408203	0.477198	0.532721	0.446984	0.647179	0.224262	0.210319	0.0748705	0.0224266	0.0284876	0.0130458	late	1
10	337101	0.24057	0.165172	0.183564	0.194836	0.162744	0.221486	0.13318	0.234081	0.130689	0.118268	0.102231	0.037412	0.0326991	0.0625488	late	1
10	706919	-0.00461258	0.0166349	0.0199178	0.0212689	0.01816	0.0351654	0.0311849	0.00316507	0.0714595	0.0545739	0.071891	0.0870005	0.0865308	0.0732319	late	NA
11	14562	0.218802	0.23097	0.234969	0.266959	0.255425	0.283986	0.267573	0.32239	0.178666	0.183678	0.129554	0.074368	0.104042	0.136872	late	NA
11	195854	0.263694	0.324423	0.195148	0.268216	0.271536	0.229741	0.229741	0.224664	0.12602	0.193595	0.126932	0.162151	0.0798095	0.0934288	late	0
11	257488	0.581322	0.527482	0.494363	0.538978	0.537954	0.581348	0.555126	0.647998	0.366029	0.412102	0.296902	0.315291	0.199842	0.182397	late	1
11	388575	0.490704	0.429087	0.407824	0.376076	0.45001	0.496889	0.455673	0.540378	0.291877	0.232536	0.174115	0.117149	0.0978511	0.0768008	late	-1
11	581498	0.533746	0.491744	0.453853	0.468689	0.465039	0.498826	0.484371	0.595278	0.349868	0.332402	0.232894	0.20134	0.142294	0.167987	late	1
11	612179	0.708641	0.755176	0.599	0.679043	0.6691	0.670202	0.667661	0.756561	0.48925	0.512638	0.347829	0.458134	0.268295	0.270921	late	0
11	643052	0.372691	0.340501	0.249349	0.315143	0.297417	0.32206	0.291679	0.406675	0.193894	0.235433	0.126713	0.117197	0.0967234	0.0833209	late	0
12	31681	0.383725	0.443281	0.222184	0.35397	0.320193	0.291806	0.280485	0.37877	0.195994	0.268181	0.11937	0.176801	0.103816	0.112465	late	NA
12	50771	0.138823	0.151358	0.080818	0.168467	0.117486	0.152766	0.12385	0.140943	0.090184	0.151983	0.0564786	0.121135	0.0352179	0.0575989	late	NA
12	91375	0.520623	0.524893	0.437987	0.47499	0.467403	0.46546	0.470073	0.572143	0.26212	0.307055	0.15765	0.165463	0.0753806	0.0705076	late	-1
12	289300	0.319865	0.262393	0.243084	0.233152	0.260203	0.27461	0.289502	0.293986	0.135312	0.133959	0.0623369	0.0306293	-0.00782622	-0.0289294	late	1
12	343605	0.00293363	-0.0164928	-0.00956284	-0.0159163	0.00778876	0.00522276	0.0168078	0.00942322	-0.0271045	-0.0351297	-0.0656836	-0.0502639	-0.0716914	-0.0380875	late	1
12	659828	0.595995	0.356463	0.497202	0.432948	0.488377	0.498351	0.448682	0.566648	0.358166	0.325872	0.192928	0.280572	0.145851	0.199654	late	0
12	794090	0.738594	0.647442	0.698472	0.72451	0.721139	0.715504	0.702011	0.728294	0.553107	0.606148	0.410606	0.501381	0.379333	0.326543	late	1
12	824695	0.122214	0.103272	0.0397779	0.06717	0.0853885	0.0938351	0.0894015	0.123844	0.0141224	0.0460888	-0.0143202	-0.0337505	-0.0358305	-0.0345163	late	1
12	888635	0.656806	0.605831	0.501149	0.574439	0.526278	0.58346	0.555376	0.696299	0.377138	0.423692	0.222923	0.281698	0.235774	0.218929	late	1
12	928028	0.415885	0.39154	0.344629	0.374706	0.278283	0.322411	0.316884	0.431921	0.279594	0.355823	0.215754	0.274786	0.181845	0.209142	late	1
12	947619	0.476108	0.455784	0.345139	0.46409	0.404489	0.44422	0.431421	0.490256	0.220205	0.322229	0.108836	0.224503	0.119201	0.143518	late	0
13	5920	0	0.0455475	0.0897933	0.100904	0	0.11581	0.093186	0.0517195	0	0	0	0.248127	0.300292	0	late	NA
13	32329	0.779517	0.812862	0.73303	0.753991	0.756183	0.742095	0.731478	0.81514	0.537792	0.56262	0.418905	0.460407	0.342622	0.312361	late	-1
13	226921	0.148719	0.122507	0.050616	0.0751729	0.0931153	0.0838707	0.0564693	0.0618559	0.0304462	0.0376994	0.00401099	0.0151848	-0.0111339	-0.0248908	late	1
13	689400	0.434704	0.503196	0.361667	0.415889	0.378247	0.382746	0.427463	0.443951	0.262048	0.357184	0.238175	0.258589	0.206386	0.175406	late	1
13	739825	0.0185225	0.0441635	0.000353857	0.00846952	0.00239542	0.0233281	0.0284196	0.0131679	-0.0299582	-0.0159054	-0.0699006	-0.0289405	-0.0743418	-0.0518212	late	NA
13	757623	0.37389	0.414163	0.305318	0.343976	0.353766	0.36899	0.340377	0.428489	0.203914	0.247306	0.142187	0.152879	0.0993472	0.0768834	late	0
13	917356	-0.516007	-0.328273	-0.454948	-0.300761	0	0	0	-0.450737	-0.466509	0.192448	0.104081	0.267962	0.302588	0.180293	late	NA
14	28356	0.0703216	0.174718	0.0932836	0.169865	0.112914	0.160128	0.109603	0.17125	0.0657218	0.207171	0.0736805	0.154636	0.1068	0.0794	late	NA
14	61933	0.601598	0.546974	0.445358	0.502616	0.456206	0.447361	0.427155	0.537411	0.325812	0.36377	0.235245	0.226649	0.157936	0.142049	late	1
14	126740	0.373172	0.401394	0.218139	0.322537	0.310714	0.369338	0.298405	0.428166	0.145491	0.228142	0.0814471	0.112199	0.0614215	0.0462195	late	0
14	169873	0.677176	0.690826	0.542672	0.63852	0.622157	0.62608	0.585401	0.668468	0.44579	0.530801	0.365475	0.416648	0.296166	0.292855	late	0
14	196304	0.580245	0.58388	0.399967	0.501768	0.499364	0.504127	0.461991	0.61419	0.295538	0.373312	0.210977	0.246714	0.141309	0.17474	late	1
14	250103	0.426862	0.4168	0.320231	0.405391	0.44721	0.477496	0.401858	0.499038	0.2657	0.295353	0.160033	0.168279	0.126344	0.0919181	late	1
14	449746	0.705618	0.699237	0.575183	0.66609	0.664534	0.62982	0.608607	0.702866	0.471195	0.531191	0.339958	0.373275	0.269682	0.262309	late	0
14	657428	-0.0528127	-0.0302145	-0.0324708	-0.041278	-0.0537344	-0.0475046	-0.0588454	-0.0631656	-0.0287066	-0.0123567	0.0146457	0.0150631	0.0131865	0.0281778	late	NA
14	764829	0.0546317	-0.186703	-0.0552323	-0.254954	-0.260449	-0.0351634	-0.290962	-0.0616332	-0.0819346	0.0832803	-0.199965	-0.16704	-0.207538	-0.0651721	late	NA
15	35882	0.631898	0.672591	0.545227	0.549059	0.580409	0.574848	0.531445	0.695361	0.303874	0.281453	0.207661	0.180599	0.084614	0.0774198	late	-1
15	369590	-0.00615459	0.0364718	0.0101274	0.0537272	0.0556802	0.0462626	0.0473875	0.026301	0.0463584	0.0525147	0.0213622	0.0855369	0.0181996	0.0508314	late	0
15	522458	0.116818	0.154587	0.110983	0.149211	0.185428	0.17513	0.176573	0.103695	0.0891013	0.147409	0.0736129	0.145774	0.0989588	0.0696377	late	1
15	729667	0.397541	0.348719	0.164264	0.25083	0.252192	0.367835	0.269496	0.414447	0.123303	0.202575	0.0882728	0.0109209	0.0651956	0.040368	late	1
15	929222	-0.03318	-0.0178821	-0.0157344	-0.00812679	-0.00538236	-0.0092422	-0.0202235	-0.0114631	0.0222173	0.0185426	0.0252254	0.0261087	0.0426543	0.0627982	late	NA
16	42848	0.40574	0.447633	0.299743	0.363295	0.389781	0.395881	0.34131	0.463748	0.175889	0.194952	0.131374	0.092143	0.0311095	0.0850972	late	0
5	569790	-0.0064385	-0.0562223	0.259423	0.202545	0.445659	0.319215	0.140294	0.0655188	0.53728	0.244521	0.307271	-0.110414	0.141524	0.540906	NA	-1
12	1064483	0.146271	0.355534	0.220024	0.263791	0.824213	0.789238	0.326252	0.798508	0.655797	0.7619	0.566916	0.0935538	0.470556	0.581555	NA	NA

## Sheet: GDPOL1-4A
chromosome	position	5_1	5_2	05_1	05_2	04_1	04_2	03_1	03_2	02_1	02_2	01_1	01_2	00_1	00_2	timing	fkh
1	146879	0.393679	0.429832	0.428084	0.388819	0.435443	0.37258	0.429146	0.370564	0.4328	0.365891	0.391375	0.256723	0.175572	0.189126	early	0
1	159471	0.0778195	0.0936904	0.0630329	0.0975579	0.0842313	0.102457	0.0542588	0.0686349	0.0594589	0.076118	0.0260924	-0.00811403	-0.0425019	-0.00295765	early	0
1	176835	0.620174	0.661898	0.639382	0.617405	0.630713	0.576757	0.593053	0.569354	0.601519	0.561042	0.523927	0.343027	0.244319	0.286363	early	-1
2	198265	0.647922	0.69613	0.624386	0.691379	0.668782	0.602031	0.585015	0.56874	0.621099	0.594954	0.534376	0.350446	0.234368	0.305598	early	-1
2	235115	0.509916	0.532416	0.493176	0.571444	0.536405	0.450369	0.481968	0.425905	0.507238	0.4394	0.391179	0.239595	0.115821	0.171133	early	NA
2	255704	0.572651	0.540714	0.602372	0.629002	0.575354	0.5551	0.537531	0.506636	0.591489	0.567664	0.526318	0.273698	0.204799	0.210191	early	0
2	408432	0.692055	0.674491	0.70996	0.694869	0.692046	0.644378	0.692882	0.656764	0.71222	0.679762	0.651563	0.430994	0.346133	0.380684	early	0
2	622897	0.536888	0.608919	0.649251	0.674407	0.624744	0.607616	0.617593	0.606045	0.648562	0.639809	0.573193	0.357443	0.298131	0.336931	early	-1
3	39813	0.801354	0.785456	0.770231	0.743532	0.746225	0.703505	0.732691	0.6523	0.723952	0.653934	0.6209	0.381914	0.309005	0.343946	early	-1
3	73956	0.763004	0.742531	0.748081	0.709967	0.733289	0.688718	0.705587	0.627701	0.705079	0.662447	0.639255	0.386474	0.302804	0.350498	early	-1
3	109446	0.689282	0.649191	0.669656	0.656165	0.629181	0.631046	0.644399	0.559598	0.627705	0.623475	0.57376	0.37079	0.270984	0.28027	early	0
3	132745	0.554145	0.551128	0.527187	0.519047	0.501855	0.496823	0.47535	0.441561	0.456867	0.436502	0.37321	0.228802	0.124244	0.207585	early	0
3	166798	0.688782	0.607616	0.607474	0.553204	0.566784	0.545355	0.567281	0.490499	0.548392	0.509526	0.466628	0.271619	0.143962	0.208679	early	-1
3	225046	0.77287	0.706458	0.763129	0.727496	0.724436	0.715979	0.720293	0.665701	0.726848	0.697548	0.642858	0.405482	0.301564	0.31408	early	-1
4	329839	0.680732	0.569567	0.647813	0.666564	0.647089	0.649484	0.628592	0.626632	0.674647	0.657295	0.61594	0.391805	0.303353	0.297436	early	-1
4	407979	0.469235	0.401319	0.400544	0.404199	0.399344	0.352731	0.378991	0.353378	0.39679	0.398676	0.316318	0.177769	0.0720248	0.119917	early	-1
4	435453	0.498709	0.451243	0.473879	0.529334	0.4676	0.463449	0.452283	0.456414	0.477447	0.507872	0.405236	0.270923	0.18245	0.199164	early	0
4	462862	0.5867	0.506729	0.529528	0.568369	0.534464	0.501154	0.522247	0.478599	0.541498	0.529004	0.432204	0.27721	0.13873	0.198004	early	0
4	484111	0.253827	0.204948	0.193624	0.155195	0.17524	0.130812	0.156036	0.110498	0.15594	0.133034	0.101871	0.0509234	0.0120973	0.0486509	early	-1
4	505661	0.420039	0.32412	0.316332	0.334491	0.287164	0.306014	0.31802	0.283203	0.316957	0.328402	0.276645	0.163233	0.0780791	0.123826	early	0
4	555179	0.676627	0.588507	0.641655	0.670237	0.63442	0.602616	0.631673	0.594073	0.669576	0.64708	0.569018	0.346754	0.245759	0.259018	early	-1
4	913572	0.700297	0.64825	0.671871	0.686782	0.66106	0.610806	0.645115	0.633062	0.673754	0.674565	0.592244	0.37775	0.2592	0.296126	early	-1
4	1016716	0.649226	0.599265	0.598221	0.60997	0.573714	0.513786	0.598213	0.551094	0.595854	0.571744	0.502098	0.301683	0.210082	0.213647	early	0
4	1165439	0.504417	0.51064	0.549069	0.617482	0.50614	0.494627	0.562711	0.56869	0.568205	0.556414	0.468878	0.349886	0.260372	0.258821	early	-1
5	59450	0.779172	0.753177	0.669241	0.66371	0.666746	0.595824	0.64697	0.560469	0.62178	0.544989	0.515556	0.263927	0.143484	0.224238	early	-1
5	93950	0.790186	0.759633	0.728758	0.752189	0.74983	0.68367	0.729985	0.662573	0.703862	0.671536	0.638881	0.389553	0.262121	0.31866	early	-1
5	145507	0.714194	0.68043	0.664149	0.674876	0.693868	0.615407	0.647869	0.573021	0.632157	0.58483	0.568063	0.329767	0.236118	0.275691	early	0
5	173325	0.660108	0.652222	0.615619	0.637215	0.608614	0.574519	0.583147	0.50721	0.557624	0.520023	0.48191	0.315353	0.1793	0.277653	early	-1
5	287463	0.528335	0.560628	0.469168	0.53114	0.513608	0.493048	0.478652	0.468893	0.464427	0.451442	0.407858	0.304327	0.160128	0.215696	early	0
5	316228	0.52582	0.495236	0.447675	0.342471	0.44976	0.301587	0.401435	0.296945	0.401247	0.306593	0.376466	0.196954	0.106734	0.153419	early	-1
5	353951	0.727196	0.725868	0.682342	0.706028	0.70242	0.666733	0.67731	0.614432	0.655827	0.616012	0.623213	0.414855	0.256487	0.325765	early	-1
5	406704	0.575969	0.549376	0.480915	0.433132	0.46429	0.413903	0.479216	0.401191	0.472837	0.417213	0.461366	0.270136	0.188492	0.204537	early	0
5	439281	0.613646	0.657865	0.568371	0.590017	0.567398	0.630518	0.596931	0.526544	0.592242	0.504714	0.574428	0.365192	0.307296	0.325857	early	0
6	117162	0.495226	0.505204	0.468511	0.488268	0.466897	0.435244	0.44698	0.440086	0.418404	0.423408	0.388309	0.265691	0.190478	0.217411	early	0
6	136312	0.512642	0.412428	0.434327	0.438918	0.482322	0.303767	0.390772	0.355824	0.37666	0.346214	0.236558	0.108349	0.0386733	0.0925282	early	1
6	167581	0.751752	0.695748	0.661808	0.680575	0.697151	0.582961	0.626816	0.564942	0.626881	0.572303	0.517169	0.277149	0.143873	0.241263	early	0
6	199881	0.774258	0.738421	0.737582	0.728496	0.745537	0.64641	0.687692	0.652866	0.699724	0.657042	0.607251	0.373093	0.254889	0.321035	early	-1
7	485115	0.705491	0.671595	0.667803	0.690054	0.671406	0.674609	0.677253	0.639538	0.686388	0.652466	0.585337	0.405903	0.297308	0.348265	early	0
7	659806	0.635715	0.56122	0.522207	0.574957	0.552285	0.533116	0.556912	0.526688	0.573328	0.530789	0.481779	0.338477	0.260522	0.26807	early	-1
7	777608	0.650509	0.587716	0.581134	0.641387	0.623774	0.585078	0.610162	0.560392	0.613134	0.552098	0.512143	0.311054	0.209873	0.246957	early	-1
7	834320	0.72291	0.639673	0.63519	0.667722	0.685106	0.610626	0.636874	0.576628	0.645193	0.571963	0.527642	0.299727	0.184556	0.238132	early	-1
7	888673	0.765617	0.710978	0.688804	0.745431	0.739263	0.667075	0.673838	0.629726	0.675602	0.610081	0.558518	0.338317	0.223745	0.274302	early	-1
8	63924	0.556409	0.556407	0.490682	0.482791	0.469017	0.407227	0.446122	0.371787	0.435886	0.393982	0.332044	0.199408	0.127898	0.153972	early	-1
8	116323	0.536419	0.531001	0.533362	0.503028	0.499443	0.460787	0.477912	0.469706	0.476121	0.4631	0.417085	0.250972	0.20383	0.248623	early	0
8	133830	0.566983	0.594838	0.493863	0.52477	0.490318	0.497695	0.484116	0.483915	0.490215	0.468733	0.402163	0.246386	0.144042	0.189356	early	-1
8	296965	0.804351	0.749497	0.726776	0.743511	0.695837	0.682915	0.709287	0.678873	0.724772	0.684397	0.632557	0.433021	0.358617	0.360478	early	-1
8	447511	0.765763	0.730777	0.699639	0.754077	0.69232	0.664259	0.701257	0.658736	0.709562	0.679127	0.627758	0.369981	0.331818	0.311948	early	-1
9	106000	0.783815	0.758454	0.741053	0.719475	0.735214	0.678526	0.737429	0.644796	0.716915	0.661089	0.645898	0.387805	0.309501	0.336188	early	-1
9	214640	0.717815	0.657932	0.66507	0.654099	0.626703	0.615666	0.659921	0.585073	0.651784	0.592348	0.574631	0.299483	0.171583	0.26393	early	-1
9	359578	0.62605	0.592158	0.584732	0.549647	0.5568	0.532076	0.56567	0.50706	0.559555	0.527299	0.520633	0.352787	0.268037	0.315833	early	0
9	411524	0.755612	0.760567	0.708128	0.701963	0.703939	0.680141	0.679819	0.633923	0.695479	0.671088	0.618714	0.381898	0.255162	0.325134	early	-1
10	67843	0.61532	0.557633	0.484063	0.452185	0.476638	0.388825	0.453107	0.386483	0.453261	0.42011	0.425874	0.234487	0.171703	0.203108	early	-1
10	161393	0.537628	0.464886	0.401182	0.334345	0.379818	0.277662	0.352568	0.268324	0.373529	0.293954	0.327407	0.170993	0.139345	0.155269	early	0
10	203537	0.689707	0.653675	0.64426	0.715109	0.666079	0.61569	0.653412	0.597178	0.662455	0.603875	0.583628	0.4127	0.32857	0.356015	early	-1
10	229285	0.255378	0.237867	0.233424	0.203033	0.229761	0.201126	0.228704	0.178419	0.236416	0.210569	0.194108	0.119944	0.12274	0.0959256	early	0
10	374697	0.644882	0.655532	0.648657	0.666396	0.642235	0.640389	0.656397	0.617267	0.666912	0.615236	0.582139	0.390625	0.301274	0.364709	early	-1
10	416882	0.668255	0.694195	0.666682	0.703814	0.661898	0.635377	0.661192	0.604319	0.669892	0.630756	0.541194	0.359661	0.218838	0.295713	early	-1
10	442833	0.532158	0.563574	0.557141	0.557613	0.532258	0.513898	0.549097	0.494118	0.527116	0.520033	0.422387	0.263648	0.166443	0.218169	early	1
10	459760	0.230473	0.214664	0.21318	0.168353	0.182101	0.169228	0.184416	0.141327	0.195955	0.176128	0.161759	0.117016	0.117554	0.0969068	early	1
10	540450	0.687886	0.69991	0.698052	0.715296	0.66862	0.663373	0.675341	0.618322	0.693262	0.647813	0.576327	0.369215	0.229593	0.327178	early	-1
10	612706	0.735027	0.721728	0.742869	0.723561	0.67919	0.662885	0.698453	0.612174	0.686357	0.665527	0.59607	0.379597	0.261824	0.32904	early	-1
10	683816	0.798179	0.751855	0.77772	0.749962	0.703778	0.713156	0.745967	0.671018	0.73236	0.702293	0.686568	0.442433	0.344279	0.374098	early	-1
11	55984	0.764882	0.749919	0.725369	0.737133	0.738627	0.687449	0.712348	0.628646	0.718962	0.675213	0.639246	0.341548	0.278326	0.311343	early	-1
11	98858	0.638934	0.57386	0.517225	0.443632	0.529374	0.407792	0.496404	0.392093	0.501197	0.422813	0.436924	0.244999	0.180534	0.194284	early	1
11	153263	0.725543	0.677608	0.668817	0.700242	0.693144	0.663431	0.696293	0.655406	0.689702	0.676782	0.610521	0.386385	0.296311	0.32483	early	0
11	213361	0.458388	0.389331	0.407703	0.38823	0.407906	0.336815	0.386711	0.347529	0.409439	0.349102	0.336793	0.164335	0.123835	0.143817	early	0
11	301482	0.670367	0.625304	0.636316	0.632145	0.642727	0.567493	0.642604	0.568853	0.635943	0.606878	0.572911	0.351341	0.260058	0.316423	early	-1
11	329553	0.475882	0.436015	0.38627	0.398181	0.40597	0.382569	0.384323	0.374711	0.398836	0.394682	0.351733	0.203722	0.144031	0.182405	early	1
11	416705	0.233621	0.254948	0.181289	0.171171	0.184257	0.155922	0.150653	0.145395	0.119591	0.138552	0.102523	0.0506551	-0.00285669	0.0433623	early	1
11	447509	0.56461	0.535066	0.519094	0.575654	0.562432	0.54626	0.556307	0.52999	0.577914	0.54445	0.484701	0.297494	0.189511	0.242236	early	0
11	516625	0.685378	0.670414	0.616742	0.661479	0.674775	0.607668	0.641435	0.574652	0.63818	0.613622	0.513926	0.347826	0.192455	0.278631	early	0
12	138916	0.385165	0.433722	0.365945	0.359048	0.358608	0.327376	0.328704	0.322016	0.300397	0.310815	0.276667	0.177459	0.107504	0.154187	early	1
12	157413	0.641146	0.65353	0.619775	0.649195	0.641091	0.621884	0.618839	0.571215	0.622297	0.61026	0.537858	0.361127	0.248164	0.272485	early	0
12	230997	0.669451	0.681717	0.620371	0.674254	0.657474	0.646453	0.626131	0.602307	0.65037	0.618199	0.571749	0.333346	0.204961	0.260583	early	-1
12	373577	0.620049	0.617124	0.615645	0.641288	0.607708	0.596222	0.585701	0.570373	0.608194	0.61042	0.534774	0.291407	0.202057	0.2179	early	-1
12	413038	0.610846	0.593331	0.557345	0.514496	0.518416	0.481936	0.517741	0.479339	0.517662	0.471115	0.434956	0.291004	0.134601	0.200986	early	-1
12	513175	0.700831	0.638504	0.66686	0.680975	0.614423	0.604136	0.612499	0.604607	0.665712	0.600721	0.588277	0.330015	0.20565	0.246717	early	-1
12	600972	0.505688	0.452307	0.513014	0.544218	0.490072	0.491856	0.504285	0.530963	0.567073	0.509283	0.503308	0.300848	0.316137	0.230111	early	-1
12	623596	0.037768	0.0488275	0.00517532	-0.0168434	-0.0128999	-0.0169359	-0.0164215	-0.0311089	-0.00946952	-0.0191502	-0.0146017	-0.0115349	-0.0143818	-0.0203458	early	0
12	730820	0.443324	0.396612	0.402098	0.381539	0.371003	0.345567	0.362866	0.323119	0.366461	0.358532	0.322804	0.188652	0.155807	0.167188	early	-1
12	745584	0.498757	0.480587	0.464616	0.482383	0.437651	0.422975	0.415272	0.401219	0.471718	0.439196	0.403435	0.259786	0.170469	0.226021	early	-1
12	1007078	0.696437	0.633038	0.577626	0.537053	0.548488	0.475519	0.5164	0.424714	0.518743	0.469228	0.428931	0.238497	0.207615	0.198682	early	0
13	93977	0.656948	0.641731	0.590569	0.541047	0.596591	0.474671	0.568906	0.458437	0.570711	0.469969	0.487708	0.257507	0.177221	0.208411	early	0
13	136931	0.737895	0.70284	0.680659	0.657311	0.668789	0.600353	0.655382	0.595955	0.663874	0.591545	0.565046	0.339379	0.216597	0.249332	early	-1
13	184022	0.744405	0.686356	0.651936	0.737561	0.710062	0.659085	0.698646	0.65295	0.760561	0.665542	0.648193	0.402105	0.271073	0.400583	early	-1
13	262405	0.581198	0.577194	0.558891	0.560296	0.551993	0.517048	0.530611	0.524118	0.563145	0.480968	0.476545	0.260575	0.182097	0.243273	early	0
13	287997	0.630134	0.639726	0.617765	0.63932	0.614717	0.590693	0.587162	0.5862	0.625293	0.54923	0.511587	0.326763	0.226665	0.265839	early	-1
13	371340	0.59139	0.572061	0.54888	0.629265	0.61748	0.586351	0.557524	0.595971	0.712431	0.475335	0.563066	0.337987	0.247386	0.284987	early	-1
13	433260	0.483355	0.469248	0.454458	0.457512	0.476484	0.464429	0.45167	0.443329	0.485539	0.37232	0.444512	0.270003	0.244553	0.239639	early	0
13	468426	0.255435	0.208819	0.151446	0.106076	0.150797	0.090706	0.12675	0.0985407	0.105715	0.0569951	0.104131	0.0259811	0.0157151	-0.0161838	early	0
13	503478	0.206513	0.214369	0.207216	0.233444	0.191571	0.268278	0.22623	0.265012	0.285161	0.217654	0.28996	0.203815	0.179968	0.174724	early	0
13	535585	0.597135	0.580617	0.575124	0.561001	0.578796	0.534081	0.551664	0.541315	0.574978	0.499445	0.515591	0.327501	0.23932	0.250847	early	-1
13	554879	0.246524	0.247369	0.2034	0.19276	0.212337	0.181195	0.202646	0.157558	0.217346	0.145469	0.162382	0.0810881	0.0601198	0.076526	early	0
13	610388	0.430338	0.428528	0.431615	0.401125	0.425801	0.394407	0.434478	0.418287	0.446617	0.387287	0.441981	0.26771	0.220706	0.230539	early	-1
13	649679	0.676003	0.684081	0.660078	0.621285	0.646898	0.573418	0.636106	0.589037	0.65384	0.556803	0.584886	0.387848	0.319964	0.330054	early	-1
13	815155	0.735513	0.785594	0.771636	0.75331	0.733207	0.666033	0.727337	0.673538	0.708286	0.674278	0.637811	0.4296	0.272545	0.350218	early	-1
13	878861	0.146677	0.114442	0.0805125	0.0284996	0.0755693	0.023008	0.0647383	0.03655	0.0669424	0.0124581	0.0396425	-0.0158331	-0.0177835	-0.0097982	early	0
13	897867	0.711689	0.717945	0.689576	0.672591	0.681138	0.621575	0.637952	0.607134	0.644535	0.568633	0.543338	0.361009	0.197992	0.279985	early	-1
14	90053	0.733809	0.672563	0.68138	0.665886	0.680947	0.58982	0.649697	0.575335	0.648407	0.585359	0.584237	0.346435	0.26827	0.291476	early	0
14	280156	0.468891	0.446049	0.389499	0.369567	0.355923	0.307613	0.364515	0.318632	0.348072	0.319498	0.338099	0.187382	0.123291	0.152352	early	1
14	321912	0.702419	0.719796	0.714256	0.759508	0.691846	0.651074	0.678014	0.627249	0.708573	0.662408	0.577201	0.362542	0.238112	0.281411	early	-1
14	352792	0.0189042	-0.00102483	0.030977	0.013092	0.041633	0.0470368	0.0371088	0.0491058	0.0422201	0.0280881	0.0671124	0.0531979	0.110851	0.078755	early	1
14	412483	0.609796	0.614757	0.590339	0.594859	0.573964	0.560292	0.590477	0.530956	0.598122	0.582527	0.553856	0.345444	0.347818	0.292533	early	1
14	497992	0.357433	0.342212	0.300834	0.27864	0.271085	0.23352	0.289318	0.212402	0.285677	0.254938	0.248288	0.14704	0.0924221	0.0948382	early	1
14	542598	0.27497	0.286936	0.238228	0.251356	0.206558	0.19874	0.204718	0.170349	0.191491	0.179717	0.144769	0.093555	0.0263284	0.0872048	early	NA
14	563131	0.559061	0.475769	0.627693	0.59389	0.550992	0.639627	0.584606	0.448522	0.567355	0.530468	0.496675	0.215948	0.226685	0.218126	early	-1
14	609063	0.64076	0.639003	0.622807	0.670823	0.57926	0.542287	0.633347	0.491665	0.579273	0.545276	0.486249	0.308304	0.143804	0.227314	early	0
14	635952	0.628073	0.620619	0.625223	0.601353	0.601039	0.532577	0.626706	0.492873	0.575481	0.538826	0.492205	0.312223	0.212662	0.256899	early	1
14	692029	0.516112	0.499124	0.415047	0.448	0.408364	0.394641	0.406044	0.349253	0.375831	0.390451	0.337067	0.198777	0.103989	0.142363	early	0
14	713620	0.0684529	0.0486254	0.0109574	-0.00999666	0.0144399	-0.00196452	-0.00196174	-0.00203842	0.0504282	0.00371494	0.0409261	-0.00611839	0.0616876	0.0112622	early	1
14	738670	0.26685	0.31651	0.185614	0.22877	0.20222	0.181888	0.196787	0.173665	0.205064	0.236891	0.166062	0.112683	0.10733	0.089648	early	0
15	83557	0.113572	0.11168	0.0428424	0.0260316	0.0358725	0.0076847	0.0284687	0.00944478	0.0204221	0.00309236	0.00190112	-0.0316559	-0.044175	-0.0225555	early	0
15	113728	0.693735	0.716755	0.69661	0.686492	0.637546	0.643614	0.647992	0.595919	0.675252	0.585415	0.585837	0.336044	0.235702	0.25192	early	-1
15	166904	0.729958	0.718361	0.704783	0.726374	0.671365	0.644418	0.659192	0.617188	0.656668	0.649488	0.558609	0.358586	0.208128	0.282864	early	-1
15	227179	0.748391	0.711268	0.724262	0.728577	0.682332	0.676629	0.683442	0.633112	0.693671	0.665546	0.61979	0.410325	0.312964	0.336323	early	-1
15	277577	0.74536	0.728355	0.724343	0.772262	0.715733	0.706776	0.709333	0.652128	0.719811	0.698612	0.629988	0.428762	0.304089	0.364225	early	-1
15	308493	0.250699	0.200177	0.119476	0.0174178	0.0853867	-0.0287576	0.0359438	-0.062041	-0.00585841	-0.0491591	-0.0685288	-0.132257	-0.146736	-0.0821193	early	1
15	337330	0.598263	0.607421	0.622562	0.660692	0.593858	0.596584	0.594873	0.54745	0.593266	0.573999	0.526149	0.316619	0.194536	0.259203	early	0
15	436751	0.676622	0.696657	0.676405	0.723979	0.67572	0.66145	0.679137	0.62278	0.686619	0.688149	0.629736	0.426017	0.313682	0.323701	early	-1
15	464043	0.441865	0.404416	0.320231	0.330629	0.311661	0.283651	0.330992	0.263378	0.321628	0.306657	0.276992	0.176518	0.0995059	0.148737	early	0
15	490407	0.501844	0.435409	0.376126	0.358936	0.370176	0.323506	0.351889	0.309738	0.357549	0.315673	0.319567	0.183032	0.141884	0.156954	early	-1
15	566526	0.507588	0.452269	0.368069	0.452863	0.399898	0.379566	0.388082	0.400572	0.425912	0.430473	0.377461	0.224173	0.226892	0.195546	early	1
15	657123	0.370493	0.385442	0.281825	0.364894	0.316786	0.259286	0.287857	0.272594	0.285955	0.292922	0.254778	0.147702	0.183341	0.13815	early	0
15	681388	0.473985	0.428121	0.440155	0.545115	0.486379	0.440359	0.486984	0.465811	0.532686	0.526649	0.47758	0.331503	0.301078	0.249876	early	1
15	766645	0.671468	0.613692	0.550036	0.620335	0.571376	0.507784	0.561201	0.498326	0.585647	0.553984	0.478708	0.275064	0.259677	0.235944	early	0
15	783847	0.167942	0.160776	0.149338	0.185555	0.161755	0.14978	0.165375	0.12903	0.168728	0.180869	0.145293	0.113516	0.0902888	0.0750576	early	1
15	854772	0.616323	0.575081	0.542454	0.546881	0.535103	0.478096	0.531597	0.472005	0.556598	0.491991	0.476301	0.272542	0.244248	0.227555	early	0
15	874561	0.269267	0.170684	0.135603	0.0655143	0.122575	0.0723276	0.129307	0.0546314	0.163024	0.0680486	0.135547	0.0223889	0.00208148	-0.00271489	early	0
15	908262	0.808341	0.751875	0.747763	0.76932	0.745919	0.67285	0.732613	0.686167	0.74988	0.697326	0.651137	0.451575	0.374814	0.380098	early	0
15	981415	0.67222	0.60004	0.565955	0.606909	0.5972	0.464092	0.550997	0.459707	0.538841	0.489105	0.44264	0.23904	0.0810824	0.159131	early	0
15	1053695	0.839526	0.81211	0.804987	0.798761	0.787052	0.726827	0.76542	0.682445	0.755085	0.713339	0.654661	0.414554	0.289237	0.37189	early	-1
16	72857	0.758382	0.719089	0.723586	0.714216	0.694113	0.626916	0.672257	0.617778	0.696939	0.619864	0.601132	0.342166	0.289304	0.274697	early	0
16	90963	0.205028	0.157449	0.151045	0.165015	0.168786	0.148792	0.180488	0.137861	0.172345	0.157973	0.179044	0.104416	0.0746561	0.0669461	early	0
16	117368	0.37034	0.276886	0.251994	0.211934	0.245163	0.182745	0.239276	0.182642	0.24945	0.19018	0.23798	0.105296	0.173969	0.12158	early	1
16	162333	0.548431	0.509574	0.410055	0.458019	0.427996	0.377927	0.423429	0.406255	0.392942	0.416054	0.361003	0.195823	0.191804	0.171111	early	1
16	211218	0.269761	0.28139	0.233002	0.3106	0.236327	0.260271	0.251645	0.236022	0.255133	0.253706	0.213428	0.0966994	0.159725	0.114858	early	0
16	289809	0.706874	0.652126	0.632003	0.705816	0.64339	0.611865	0.664702	0.626303	0.677384	0.623292	0.56469	0.36669	0.295485	0.319311	early	-1
16	331978	0.212102	0.0990592	0.0871645	0.02969	0.0988417	0.00122312	0.0784364	-0.00964319	0.105842	0.0209213	0.0832331	-0.0151451	0.0162046	-0.00580823	early	1
16	379131	0.299432	0.275075	0.246465	0.251984	0.228058	0.230032	0.238981	0.232717	0.254185	0.229091	0.22796	0.149221	0.133479	0.138617	early	NA
16	418077	0.703972	0.668929	0.652831	0.680283	0.648617	0.61073	0.645168	0.648391	0.697587	0.606254	0.589521	0.360816	0.302695	0.327496	early	-1
16	457040	0.443091	0.363992	0.319405	0.237195	0.30581	0.233736	0.315192	0.225603	0.36219	0.271805	0.313961	0.150288	0.133924	0.129245	early	0
16	511599	0.52797	0.49675	0.454507	0.467841	0.439485	0.408315	0.430138	0.383857	0.440908	0.40215	0.360617	0.198423	0.10608	0.164994	early	-1
16	563500	0.279811	0.334983	0.325711	0.403812	0.336662	0.382758	0.337404	0.362149	0.351446	0.356254	0.290646	0.190844	0.104711	0.186732	early	1
16	584539	0.090685	0.0553016	0.0718917	0.0317355	0.0479849	0.0408024	0.0684433	0.0275828	0.0634867	0.0346252	0.0559972	0.0197587	0.0474077	0.0293762	early	1
16	634293	0.710899	0.703317	0.718831	0.712946	0.701244	0.674208	0.692062	0.676144	0.729201	0.636829	0.647879	0.404641	0.310302	0.370144	early	-1
16	684240	0.634495	0.604964	0.529717	0.516865	0.50845	0.497856	0.520331	0.449419	0.536505	0.445663	0.425855	0.258407	0.199187	0.238639	early	0
16	748908	0.0093604	0.0253973	-0.00660192	-0.00246087	0.00929677	-0.000719077	-0.00259757	-0.0191072	0.00548491	-0.00522321	-0.0158763	-0.0176873	-0.0154072	-0.00436714	early	0
16	777114	0.788817	0.736871	0.751769	0.74918	0.747884	0.707902	0.733638	0.683001	0.746725	0.695523	0.659293	0.406572	0.321591	0.360407	early	-1
16	819366	0.426969	0.431752	0.308684	0.325201	0.321916	0.294845	0.286713	0.279914	0.276434	0.281243	0.230908	0.149823	0.0490479	0.1339	early	0
16	847230	0.265502	0.167207	0.174809	0.186093	0.38422	0.356719	0.432431	0.176598	0.453912	0.287654	0.446825	0.139236	0.137419	0.239108	early	NA
16	881287	0.153815	0.177275	0.0930278	0.11602	0.0905184	0.0888576	0.0921573	0.084074	0.0972208	0.0960842	0.0725594	0.0461131	-0.0052303	0.00290183	early	0
16	930314	0.0691767	0.0403254	0.0248342	0.000525466	0.0202409	-0.0142399	0.0283486	-0.00241897	0.0106871	0.0225486	0.0156724	0.00740367	0.0334706	0.0103875	early	NA
1	29639	0.517331	0.545042	0.574185	0.511087	0.566571	0.498397	0.531916	0.483588	0.567753	0.487241	0.495849	0.303317	0.309123	0.264929	late	-1
1	70412	0.656888	0.665706	0.625673	0.572509	0.610548	0.489526	0.577142	0.472229	0.540238	0.489108	0.445833	0.244473	0.126107	0.177151	late	1
1	124045	0.18235	0.189563	0.150314	0.13526	0.141797	0.107947	0.133233	0.103192	0.128048	0.120585	0.0935366	0.065214	0.0758167	0.079365	late	0
1	197201	-0.398027	-0.353168	-0.263317	-0.288752	-0.166215	-0.189388	-0.155324	-0.0439495	-0.0963373	-0.0705393	-0.0790323	0.00070368	-0.0115306	-0.16441	late	NA
1	226732	-0.0263931	-0.0341189	-0.103018	-0.0679043	-0.171475	-0.152634	-0.158653	-0.333179	-0.207292	-0.108988	-0.2584	-0.335706	-0.398515	-0.134742	late	NA
2	63348	0.837375	0.81956	0.788395	0.78268	0.800028	0.725832	0.730344	0.712708	0.742845	0.727511	0.674202	0.450491	0.314454	0.369415	late	-1
2	94325	0.047771	0.0305983	0.0274325	0.0163975	0.0181973	0.017493	0.0250112	0.0395251	0.0246134	0.0413462	0.0397542	0.0213247	0.0601546	0.0474385	late	1
2	143794	0.208996	0.160142	0.0616255	0.0325578	0.0864829	-0.00284132	0.0372327	0.00599562	0.0354316	0.00497177	0.00968736	-0.0423742	-0.0457783	-0.0335361	late	1
2	169267	0.141357	0.139688	0.119113	0.111146	0.121733	0.102237	0.116422	0.105929	0.119246	0.0976173	0.120775	0.0767569	0.093401	0.0616919	late	0
2	325970	0.565821	0.581349	0.592243	0.575726	0.585842	0.483679	0.558501	0.510385	0.552231	0.51408	0.467857	0.294562	0.183997	0.223098	late	0
2	378372	0.238035	0.186948	0.127865	0.0844478	0.131236	0.0613968	0.107463	0.0712909	0.108504	0.0891195	0.0950064	0.0195557	0.0206001	0.0118914	late	1
2	486982	0.669681	0.699487	0.710677	0.712292	0.680747	0.645807	0.682079	0.644673	0.710602	0.652415	0.640392	0.386024	0.33521	0.312801	late	-1
2	513862	-0.0556539	-0.0416643	-0.0437519	-0.0418649	-0.0335862	-0.0296589	-0.0382443	-0.0445097	-0.0315729	-0.0189784	-0.0368389	-0.0218307	-0.0139026	-0.0303624	late	NA
2	539975	0.260925	0.217831	0.200715	0.140604	0.182934	0.129832	0.153274	0.123782	0.17385	0.151742	0.138575	0.0573683	0.0703058	0.0720919	late	0
2	592366	0.12731	0.108009	0.0986018	0.0989686	0.100585	0.100255	0.127655	0.109918	0.103773	0.10827	0.107844	0.105243	0.0993413	0.0773277	late	NA
2	655714	-0.0653377	-0.061249	-0.0493031	-0.0520242	-0.0492332	-0.0597721	-0.0697413	-0.0512001	-0.06487	-0.0472716	-0.0522536	-0.0219441	-0.0218083	-0.00725879	late	NA
2	704529	0.446089	0.516697	0.481189	0.460497	0.467988	0.387526	0.397002	0.396321	0.431107	0.402438	0.349657	0.179653	0.169596	0.149979	late	NA
2	741912	0.165121	0.15588	0.0794898	0.0670536	0.0814913	0.0254161	0.056965	0.0287856	0.0923734	0.0535174	0.0840244	-0.0109148	0.0380116	0.0171528	late	0
2	792096	0.116602	0.130083	0.145634	0.153801	0.152995	0.146997	0.147255	0.155148	0.165872	0.136992	0.14047	0.0988413	0.117065	0.116526	late	NA
2	804076	0.122996	0.156017	0.335524	0.14825	0.180893	0.222335	0.0894889	0.191474	0.269569	0.188373	0.186233	0.037151	0.0908156	0.0764219	late	-1
3	273555	0.329447	0.243064	0.283255	0.193944	0.234149	0.233596	0.243555	0.218717	0.264496	0.240645	0.288764	0.197865	0.208224	0.174156	late	0
3	298871	-0.238179	-0.193601	-0.232064	-0.235742	-0.239982	-0.218362	-0.225004	-0.206905	-0.187732	-0.1737	-0.17846	-0.139221	-0.0726655	-0.0935176	late	NA
4	14128	0	-0.78702	0	0	-0.769059	0	-0.732984	-0.751951	0	0	0	0	0	0.348969	late	NA
4	46250	0.751864	0.734229	0.715642	0.737678	0.701521	0.672462	0.68461	0.623782	0.728538	0.654929	0.615891	0.405265	0.315742	0.300067	late	0
4	84490	0.114893	0.081183	0.0217286	0.021336	0.0133529	0.00414592	-0.00210837	0.023841	3.51367e-05	0.0316573	0.0320011	0.00507026	0.0645982	0.0292084	late	NA
4	123674	0.702921	0.657284	0.687496	0.679784	0.662753	0.602942	0.61255	0.61002	0.695065	0.618591	0.564182	0.364121	0.367808	0.333183	late	-1
4	158435	0.227192	0.112561	0.132877	0.0484961	0.10229	0.0415839	0.0917544	0.0155094	0.117082	0.0444751	0.106856	0.0451643	0.0808814	0.0541744	late	0
4	212407	0.538691	0.482338	0.484372	0.59326	0.529114	0.520857	0.504715	0.517025	0.552739	0.536484	0.46158	0.338692	0.296855	0.25869	late	1
4	233356	0.337407	0.28274	0.273602	0.259355	0.272997	0.199691	0.252034	0.184132	0.284213	0.196592	0.221351	0.109507	0.084448	0.0736555	late	NA
4	254012	0.193335	0.144681	0.121827	0.119882	0.137412	0.0807006	0.115866	0.0808267	0.129192	0.124165	0.12108	0.0524913	0.047694	0.0458231	late	0
4	640786	0.261352	0.192634	0.173686	0.213674	0.185469	0.185034	0.148943	0.127706	0.169196	0.178545	0.139041	0.00961549	0.0553909	0.0232571	late	1
4	702863	0.417	0.366731	0.359324	0.441159	0.390523	0.411883	0.416993	0.412144	0.459176	0.484221	0.396191	0.254865	0.256572	0.214889	late	1
4	748542	0.335761	0.270333	0.235665	0.255122	0.267733	0.225358	0.261458	0.233717	0.261094	0.235694	0.241899	0.124518	0.166293	0.150077	late	-1
4	805825	0.515335	0.441864	0.40434	0.452915	0.426544	0.403928	0.46512	0.462827	0.507647	0.553805	0.421125	0.292506	0.246891	0.205141	late	0
4	851715	-0.0180171	-0.0541386	-0.04526	-0.0445651	-0.0235073	-0.0265695	-0.0371451	-0.0270683	-0.0154275	-0.0206163	0.00502857	-0.00378068	0.031661	0.0287655	late	NA
4	878322	0.207696	0.145343	0.117922	0.0747092	0.0924486	0.0926408	0.135611	0.100848	0.152682	0.112105	0.151597	0.090466	0.0994763	0.0959889	late	NA
4	938906	-0.0226662	-0.00952302	-0.0208206	0.00365649	-0.00872302	-0.0058893	-0.00471796	-0.00391773	-0.0109437	-0.0028473	0.00994699	0.00173709	0.0136227	0.00808161	late	NA
4	1058010	0.540747	0.524567	0.444735	0.480825	0.431874	0.400648	0.444553	0.461179	0.429507	0.488328	0.40819	0.301564	0.235035	0.228945	late	1
4	1206885	-0.00920931	0.00370878	-0.00482585	-0.00913577	0.0213268	-0.000942896	0.0188237	0.0142212	-0.00729086	0.0174146	0.0356165	0.0184305	0.0335298	0.0279377	late	NA
4	1241097	0.508353	0.434505	0.365468	0.313978	0.360174	0.243244	0.361128	0.288593	0.341187	0.278079	0.31343	0.182956	0.126938	0.129505	late	1
4	1275624	0.258192	0.27198	0.194642	0.234146	0.214504	0.180982	0.22577	0.177579	0.165373	0.184044	0.153974	0.0806818	0.129745	0.082616	late	1
4	1302619	0.706365	0.67558	0.631615	0.645847	0.640283	0.53801	0.643736	0.566648	0.616966	0.575742	0.539972	0.300117	0.269377	0.251868	late	1
4	1353962	0.740327	0.742651	0.673499	0.689689	0.695236	0.591482	0.711317	0.634136	0.696416	0.651912	0.609468	0.383745	0.35639	0.311472	late	0
4	1404218	0.40668	0.373083	0.292459	0.23988	0.302308	0.216809	0.288596	0.175147	0.279054	0.223634	0.217072	0.120725	0.141897	0.102535	late	1
4	1461873	0.730766	0.752514	0.65142	0.703434	0.643247	0.572475	0.638181	0.565077	0.641715	0.58352	0.548963	0.315035	0.276606	0.244573	late	1
4	1503104	0.534807	0.547592	0.594498	0.584647	0.582281	0.523509	0.556891	0.496966	0.531779	0.519426	0.500081	0.307109	0.322546	0.277942	late	0
5	36669	-0.0227059	-0.0229454	-0.0267651	-0.0196405	-0.00723299	-0.0175074	-0.0087733	-0.00683012	-0.0110401	-0.0186577	-0.0098188	0.0067811	0.0433019	0.0260265	late	NA
5	217639	0.203995	0.204854	0.153578	0.148924	0.153713	0.151862	0.132424	0.13792	0.15402	0.117732	0.139149	0.0719394	0.0853162	0.104718	late	NA
5	256387	0.0670317	0.0146021	-0.0491026	-0.0432587	-0.0456956	-0.0537282	-0.0514411	-0.0592382	-0.0540841	-0.0502687	-0.0716249	-0.0620242	-0.11148	-0.0631677	late	NA
5	550005	0.115005	0.102014	0.0151393	-0.00255678	0.0216506	-0.0200463	0.0110756	-0.00690187	-0.00955454	0.00492648	-0.00986232	-0.0377915	-0.0314807	-0.0376964	late	0
6	17160	0.149239	0.180489	0.242286	0.197584	0.219957	0.171678	0.218762	0.145489	0.200526	0.185443	0.190033	0.0753411	0.137335	0.137534	late	NA
6	32332	0.0908393	0.0929373	0.0127904	0.0295589	-0.0139348	-0.00963435	-0.0133221	0.0191244	0.0116592	0.0161095	-0.0396051	-0.0273426	-0.0468898	-0.0432517	late	NA
6	67052	0.23023	0.240673	0.158087	0.157328	0.111004	0.120425	0.142268	0.112003	0.13437	0.136122	0.125393	0.0767347	0.0951998	0.0857912	late	0
7	17673	0.672756	0.656884	0.601636	0.578664	0.606179	0.507265	0.572027	0.502321	0.576107	0.5238	0.505208	0.276665	0.249409	0.23172	late	-1
7	64146	0.756644	0.744228	0.670139	0.681885	0.678502	0.617117	0.643113	0.586438	0.660058	0.564145	0.571634	0.36302	0.321051	0.306863	late	0
7	112388	0.337058	0.338654	0.169282	0.27544	0.217706	0.192483	0.158994	0.171595	0.197105	0.138196	0.123953	0.066491	0.0233239	0.0409229	late	NA
7	162903	0.552909	0.515192	0.402252	0.395363	0.379124	0.333402	0.377901	0.340689	0.385557	0.323212	0.317881	0.167218	0.117975	0.149209	late	-1
7	203908	0.738335	0.695523	0.684873	0.673149	0.655686	0.631652	0.667496	0.622397	0.701353	0.608366	0.587865	0.41515	0.29607	0.350303	late	-1
7	285932	0.733843	0.693323	0.636945	0.692408	0.654823	0.630474	0.671266	0.611934	0.676583	0.620374	0.57477	0.397457	0.302944	0.322134	late	-1
7	352696	0.156157	0.167802	0.10507	0.1579	0.125067	0.122889	0.137613	0.103888	0.132287	0.108794	0.0941775	0.0549252	-0.0294572	0.00687143	late	0
7	388844	0.605026	0.587513	0.469659	0.428138	0.473965	0.385209	0.483293	0.403673	0.483013	0.390834	0.357301	0.245705	0.188145	0.20252	late	-1
7	421385	0.679903	0.668988	0.672912	0.687471	0.648326	0.652913	0.669794	0.624521	0.708406	0.628873	0.585538	0.398895	0.317798	0.333733	late	-1
7	509010	0.668275	0.634392	0.623558	0.623326	0.615032	0.570087	0.611743	0.557265	0.602498	0.555383	0.499285	0.31207	0.202093	0.232581	late	0
7	571651	0.199703	0.225565	0.307735	0.385886	0.246862	0.26605	0.303997	0.308389	0.311858	0.347496	0.26275	0.206136	0.135851	0.162036	late	NA
7	592234	-0.00474716	-0.0235043	-0.020503	-0.0308186	-0.0216712	-0.0208484	-0.0187434	-0.0138104	-0.0061476	-0.0075435	-0.0172309	-0.00332432	0.0147867	-0.0252886	late	NA
7	715187	0.652763	0.505819	0.541876	0.612119	0.609645	0.539237	0.6082	0.598165	0.628462	0.573704	0.543376	0.369602	0.267761	0.271388	late	-1
7	920973	0.0574863	0.024588	0.043034	0.022422	0.0321365	0.0434585	0.0240727	0.0504622	0.0250655	0.043561	0.0522869	0.0765913	0.116195	0.0816214	late	NA
7	977886	0.484492	0.453132	0.397953	0.354799	0.403568	0.288141	0.358229	0.240713	0.336904	0.263709	0.238596	0.100969	0.063421	0.06099	late	1
7	999308	0.497652	0.554416	0.505872	0.579898	0.546861	0.535723	0.500691	0.488167	0.491201	0.453776	0.400752	0.251583	0.204297	0.221288	late	1
7	1063736	0.189231	0.20603	0.143403	0.188416	0.169551	0.118422	0.151487	0.13926	0.123531	0.157313	0.110423	0.0606636	0.0703992	0.0676012	late	0
8	45031	0.148859	0.136588	0.119263	0.106315	0.0922966	0.0969749	0.0964807	0.117122	0.102931	0.0924222	0.109833	0.0593604	0.0471271	0.0437292	late	0
8	168917	0.238012	0.178113	0.175153	0.120164	0.149208	0.1144	0.14719	0.116859	0.132277	0.115225	0.131184	0.0762104	0.087399	0.0960515	late	0
8	245736	0.538211	0.478598	0.366064	0.308247	0.341946	0.258156	0.316207	0.245034	0.332634	0.271879	0.251843	0.145456	0.0978258	0.112138	late	0
8	359593	0.335937	0.323863	0.169699	0.165154	0.161129	0.141565	0.160996	0.107502	0.156134	0.157519	0.134532	0.0558473	0.0267443	0.0248201	late	0
8	392264	0.397787	0.350861	0.265585	0.261415	0.243826	0.246291	0.258707	0.249047	0.255749	0.263857	0.217787	0.134664	0.0910174	0.122859	late	0
8	474693	0.135095	0.130026	0.104991	0.0984612	0.106686	0.083998	0.116873	0.0726257	0.0918875	0.103956	0.0982662	0.0604944	0.0847956	0.0531157	late	0
8	502432	0.470764	0.399112	0.29771	0.326858	0.315029	0.259777	0.320766	0.257422	0.299812	0.31135	0.25877	0.139633	0.149016	0.125012	late	0
8	520657	0.292702	0.218794	0.16717	0.245649	0.194614	0.184168	0.244245	0.201275	0.252656	0.209242	0.200601	0.132833	0.168756	0.0851579	late	NA
9	32826	0.2125	0.26258	0.170258	0.230367	0.197057	0.167938	0.172815	0.190033	0.161108	0.1871	0.157501	0.0762502	-0.00804211	0.0398527	late	0
9	73621	0.490001	0.425336	0.402353	0.352074	0.375445	0.334089	0.369481	0.324406	0.361816	0.332286	0.360583	0.218517	0.192375	0.196707	late	-1
9	136597	0.332354	0.239582	0.26432	0.196494	0.2509	0.185575	0.26647	0.179724	0.272726	0.212876	0.262813	0.119383	0.113856	0.0659989	late	1
9	174826	0.324336	0.295905	0.246105	0.216716	0.218881	0.185804	0.207804	0.18877	0.200689	0.226581	0.185233	0.114092	0.0715176	0.1316	late	1
9	247990	0.427132	0.4178	0.265395	0.232722	0.251558	0.23245	0.232887	0.201047	0.21519	0.234005	0.169822	0.108792	0.0507709	0.102073	late	-1
9	340890	0.421049	0.473807	0.392105	0.428133	0.385057	0.386034	0.370327	0.334732	0.345116	0.343322	0.276605	0.169729	0.104963	0.159076	late	0
10	19830	0.307639	-0.0621694	-0.123188	0.149638	-0.128217	0.18279	0.195305	0.13812	-0.239975	-0.263854	0.21122	0.125693	0.262606	-0.0403542	late	NA
10	99284	0.754714	0.733603	0.718659	0.726263	0.696719	0.655549	0.704716	0.619468	0.695808	0.656808	0.615136	0.383234	0.279098	0.313978	late	-1
10	299047	0.479007	0.45139	0.301282	0.281819	0.322196	0.243921	0.296471	0.236391	0.302618	0.246933	0.176638	0.044986	-0.00285924	0.0180534	late	1
10	337101	0.223385	0.241865	0.197948	0.185641	0.168196	0.164408	0.162641	0.177198	0.155212	0.15732	0.146019	0.100045	0.0497481	0.073255	late	1
10	706919	-0.00322393	-0.0140472	0.00484345	0.00259907	-0.00518433	0.0196414	0.0224085	0.0184697	0.0294024	0.0132987	0.0312231	0.0519712	0.0819242	0.0575074	late	NA
11	14562	0.136977	0.139947	0.117658	0.1305	0.0993148	0.11116	0.0932175	0.11054	0.117339	0.119838	0.0983495	0.0803872	0.0944662	0.06337	late	NA
11	195854	0.320388	0.25617	0.256868	0.189949	0.281483	0.193116	0.276273	0.228234	0.279534	0.201908	0.284763	0.128728	0.126279	0.111401	late	0
11	257488	0.539616	0.500866	0.416465	0.467355	0.434401	0.416832	0.441262	0.425665	0.419218	0.427302	0.356324	0.232106	0.124743	0.167198	late	1
11	388575	0.442501	0.4443	0.390512	0.408057	0.402979	0.374787	0.389568	0.352009	0.380891	0.394959	0.32231	0.164088	0.0620438	0.12365	late	-1
11	581498	0.507771	0.459691	0.465216	0.447639	0.49255	0.413591	0.456205	0.380639	0.472577	0.423323	0.358414	0.229666	0.173373	0.179234	late	1
11	612179	0.650713	0.63206	0.580601	0.586317	0.620376	0.557269	0.574543	0.528003	0.606405	0.544067	0.512308	0.321628	0.264099	0.274146	late	0
11	643052	0.302364	0.267662	0.240742	0.253582	0.265282	0.244928	0.23978	0.203646	0.285695	0.223261	0.227181	0.110327	0.123786	0.0741601	late	0
12	31681	0.284323	0.250825	0.188287	0.137221	0.179605	0.105836	0.164219	0.112059	0.151976	0.128085	0.161871	0.0851781	0.0646701	0.0843459	late	NA
12	50771	0.0607829	0.0319234	0.0109522	-0.00676713	0.000212715	0.0062435	0.00353118	0.00312464	0.0169743	-0.00551578	0.0319388	-0.0187589	0.0409518	0.00652084	late	NA
12	91375	0.683885	0.683971	0.611687	0.592197	0.605692	0.548591	0.555984	0.496275	0.55514	0.491014	0.428627	0.229191	0.139973	0.200876	late	-1
12	289300	0.431685	0.377036	0.296249	0.231974	0.299097	0.203152	0.260342	0.187031	0.253828	0.214983	0.174005	0.0576229	-0.0289416	0.0414415	late	1
12	343605	0.0409301	0.046608	0.0113382	0.00740514	0.0139297	-0.00337381	0.00476818	-0.0196456	-0.00510414	-0.0143071	-0.0169306	-0.0250799	-0.0343338	-0.0199145	late	1
12	659828	0.606625	0.510636	0.552145	0.586554	0.517416	0.512893	0.505879	0.532254	0.561801	0.562781	0.51118	0.208117	0.123279	0.179428	late	0
12	794090	0.719242	0.670435	0.666083	0.690021	0.631791	0.613098	0.619134	0.587813	0.681315	0.646007	0.577037	0.373038	0.286585	0.330691	late	1
12	824695	0.0896128	0.0762733	0.0466052	0.0486942	0.0410459	0.022568	0.0276586	0.00437907	0.0178626	0.035026	0.0138379	-0.0394989	-0.0228789	-0.0146823	late	1
12	888635	0.677275	0.606816	0.533365	0.546466	0.513225	0.463075	0.515638	0.450358	0.498067	0.474203	0.418356	0.223116	0.223752	0.227276	late	1
12	928028	0.281824	0.284411	0.222085	0.232954	0.239991	0.20748	0.228682	0.257104	0.213565	0.261742	0.246417	0.153566	0.174064	0.158503	late	1
12	947619	0.561523	0.448008	0.504166	0.456444	0.433292	0.423057	0.476317	0.353863	0.495272	0.459715	0.412809	0.167474	0.166683	0.150001	late	0
13	5920	0	0	0	0	0	0	0	0	-0.918074	0.111847	0.108276	0	0.281592	0.291964	late	NA
13	32329	0.78419	0.774246	0.761858	0.749825	0.762648	0.679972	0.729974	0.667122	0.737421	0.679879	0.640798	0.389269	0.349138	0.34817	late	-1
13	226921	0.341592	0.276985	0.189542	0.0668432	0.142423	0.0310564	0.114238	0.00739392	0.065178	0.0115639	-0.00539065	-0.0582985	-0.0973841	-0.0526152	late	1
13	689400	0.327101	0.303265	0.257077	0.217575	0.248864	0.200011	0.245778	0.232233	0.246279	0.208566	0.251803	0.172229	0.158709	0.14899	late	1
13	739825	-0.0238929	0.0302214	-0.0189473	-0.0342388	-0.0103309	-0.010154	-0.0144124	-0.0401924	-0.0400532	-0.0497322	-0.0144959	-0.0362123	-0.0173655	-0.0535655	late	NA
13	757623	0.424292	0.446001	0.360374	0.315544	0.336735	0.261096	0.337697	0.260347	0.306385	0.242602	0.266293	0.147256	0.0816651	0.110104	late	0
13	917356	-0.452038	-0.4494	-0.439055	-0.465365	-0.45624	-0.405379	-0.4374	-0.464102	-0.1146	-0.413528	-0.384038	-0.423859	-0.336348	-0.398183	late	NA
14	28356	-0.0370979	-0.0076128	-0.0133341	0.00080661	-0.00976913	0.00522324	-0.000266973	0.0365083	-0.00738464	0.0259613	0.035027	0.0610023	0.0862923	0.0779287	late	NA
14	61933	0.548905	0.525109	0.442498	0.416335	0.440988	0.358493	0.38706	0.362646	0.378348	0.344031	0.309628	0.192093	0.180549	0.186112	late	1
14	126740	0.339467	0.25395	0.208976	0.162942	0.190537	0.134019	0.175402	0.0997391	0.183387	0.108068	0.134208	0.0544487	0.116044	0.087838	late	0
14	169873	0.566469	0.583264	0.55452	0.566276	0.552614	0.491487	0.512695	0.503216	0.536004	0.521425	0.507237	0.303326	0.289242	0.258364	late	0
14	196304	0.460892	0.475668	0.388948	0.421012	0.359367	0.346457	0.381046	0.345609	0.3774	0.333705	0.333127	0.16847	0.190637	0.149247	late	1
14	250103	0.286278	0.290077	0.236258	0.224604	0.251086	0.21102	0.212167	0.178389	0.240249	0.215326	0.178148	0.0755062	0.0915193	0.0704698	late	1
14	449746	0.66555	0.644472	0.650452	0.6503	0.584156	0.581632	0.619034	0.538239	0.59619	0.609109	0.551711	0.328515	0.297916	0.284065	late	0
14	657428	-0.0582671	-0.0588779	-0.0369052	-0.0471956	-0.0370765	-0.034602	-0.0259756	-0.0486937	-0.0359584	-0.0392417	-0.0356403	-0.0135823	0.031115	0.0113679	late	NA
14	764829	-0.141065	-0.104559	-0.0912667	0.00897332	-0.0445096	-0.212787	-0.0560557	-0.0638352	0.0206349	-0.192859	-0.0262652	-0.128162	-0.237213	-0.0769146	late	NA
15	35882	0.694305	0.71949	0.701856	0.64411	0.649484	0.563079	0.606207	0.516605	0.610176	0.523121	0.489719	0.239797	0.130507	0.182606	late	-1
15	369590	0.00197813	-0.00362583	-0.00944115	-0.0116691	-0.00282962	0.00197782	-0.00488682	-0.00674957	0.00168287	-0.00611093	0.00273071	0.00268288	0.0624208	0.00670681	late	0
15	522458	0.15474	0.111875	0.164238	0.0866393	0.125914	0.077019	0.138	0.0824308	0.144368	0.0914259	0.134891	0.0853268	0.101698	0.0730018	late	1
15	729667	0.37881	0.318845	0.226499	0.254993	0.259339	0.170236	0.247775	0.187415	0.26449	0.188937	0.217929	0.0897275	0.118048	0.0662524	late	1
15	929222	-0.0427291	-0.0358211	-0.0274558	-0.0279122	-0.0250507	-0.00987221	-0.031803	-0.0346642	-0.0322722	-0.0167496	-0.0224593	-0.0224787	0.0059984	-0.0103286	late	NA
16	42848	0.37776	0.290205	0.261974	0.23945	0.257134	0.19028	0.245081	0.158537	0.233664	0.16803	0.188912	0.0890557	0.0694982	0.0497918	late	0
5	569790	0.235451	0.0165946	0.0216578	-0.0130813	0.128754	0.318455	0.241489	0.026825	0.149063	0.112011	0.260754	0.158841	0.48507	0.185823	NA	-1
12	1064483	0.664809	0.221674	0.387047	0.627438	0.337932	0.358445	0.505798	0.42133	0.643302	0.554592	0.671332	0.436041	0.325246	0.462006	NA	NA

## Sheet: WT
chromosome	position	D_1	D_2	5_1	5_2	05_1	05_2	00_1	00_2	timing	fkh
1	146879	0.515496	0.434688	0.413591	0.425136	0.41822	0.429436	0.404228	0.377362	early	0
1	159471	0.124012	0.0731797	0.129829	0.106508	0.151537	0.14219	0.148848	0.168259	early	0
1	176835	0.731492	0.736717	0.677138	0.668573	0.637047	0.64425	0.621254	0.635149	early	-1
2	198265	0.861476	0.818655	0.782188	0.751682	0.715182	0.738401	0.723426	0.762456	early	-1
2	235115	0.619872	0.610129	0.575706	0.543351	0.520258	0.532195	0.531228	0.586706	early	NA
2	255704	0.771525	0.728113	0.622504	0.598529	0.555572	0.602286	0.602521	0.697424	early	0
2	408432	0.839573	0.831879	0.689163	0.727263	0.73076	0.721616	0.72258	0.785251	early	0
2	622897	0.572805	0.592422	0.533139	0.573183	0.621554	0.597449	0.595085	0.643497	early	-1
3	39813	0.94143	0.893964	0.863196	0.841003	0.829908	0.828165	0.764279	0.791763	early	-1
3	73956	0.884184	0.846508	0.804874	0.781321	0.776882	0.784749	0.74544	0.763936	early	-1
3	109446	0.764416	0.731058	0.706064	0.683137	0.707766	0.702208	0.66787	0.705066	early	0
3	132745	0.674933	0.614806	0.61473	0.588308	0.593724	0.595663	0.564773	0.604914	early	0
3	166798	0.787254	0.780452	0.690385	0.674525	0.650366	0.670896	0.634251	0.657092	early	-1
3	225046	0.891691	0.850719	0.783293	0.748243	0.771658	0.790087	0.723638	0.760951	early	-1
4	329839	0.789323	0.763075	0.620986	0.597304	0.658072	0.701319	0.647853	0.746554	early	-1
4	407979	0.613909	0.586468	0.417659	0.389528	0.392903	0.414033	0.3849	0.436511	early	-1
4	435453	0.703222	0.66929	0.48224	0.440825	0.531395	0.561192	0.547773	0.629786	early	0
4	462862	0.691104	0.658898	0.515901	0.487512	0.527502	0.571059	0.530018	0.628481	early	0
4	484111	0.236434	0.225166	0.249096	0.22345	0.204904	0.20002	0.109918	0.151793	early	-1
4	505661	0.678433	0.628786	0.365042	0.307533	0.337027	0.35017	0.43672	0.487551	early	0
4	555179	0.816143	0.723505	0.673947	0.604267	0.698048	0.72467	0.657185	0.754772	early	-1
4	913572	0.786718	0.788052	0.699514	0.646478	0.725188	0.758722	0.694624	0.760716	early	-1
4	1016716	0.698622	0.686011	0.61861	0.562398	0.612534	0.622679	0.538592	0.620543	early	0
4	1165439	0.673281	0.669623	0.51908	0.517829	0.56093	0.537498	0.566379	0.630506	early	-1
5	59450	0.868007	0.817781	0.756381	0.761411	0.71806	0.703236	0.672338	0.698601	early	-1
5	93950	0.922738	0.884476	0.7954	0.771187	0.765776	0.764885	0.740425	0.790751	early	-1
5	145507	0.871216	0.832854	0.746927	0.716587	0.732428	0.728827	0.715146	0.731691	early	0
5	173325	0.773673	0.772838	0.668915	0.655645	0.663716	0.650969	0.642976	0.689124	early	-1
5	287463	0.573422	0.583228	0.482607	0.497489	0.500882	0.467072	0.507441	0.550901	early	0
5	316228	0.646677	0.654579	0.487316	0.464846	0.431134	0.418193	0.313394	0.359926	early	-1
5	353951	0.825333	0.823963	0.728269	0.722156	0.728052	0.697971	0.68029	0.743554	early	-1
5	406704	0.60486	0.590409	0.556026	0.549648	0.542449	0.501064	0.523749	0.562625	early	0
5	439281	0.763013	0.765656	0.607795	0.609282	0.646835	0.611642	0.58762	0.691662	early	0
6	117162	0.605634	0.634105	0.563605	0.571741	0.528447	0.531654	0.542767	0.564994	early	0
6	136312	0.524102	0.462413	0.409799	0.337895	0.401042	0.430509	0.317147	0.346977	early	1
6	167581	0.840973	0.784474	0.768939	0.732982	0.764419	0.769739	0.702917	0.734809	early	0
6	199881	0.921694	0.873518	0.77465	0.763233	0.771405	0.788048	0.745146	0.772364	early	-1
7	485115	0.881892	0.87147	0.70315	0.655656	0.73463	0.754605	0.679852	0.762906	early	0
7	659806	0.77662	0.779685	0.603642	0.542771	0.610335	0.604578	0.597912	0.635994	early	-1
7	777608	0.816744	0.831803	0.703302	0.671489	0.724647	0.731311	0.688906	0.71809	early	-1
7	834320	0.847108	0.841677	0.764943	0.704989	0.7586	0.770495	0.688685	0.747898	early	-1
7	888673	0.883291	0.88617	0.801759	0.745333	0.755922	0.781747	0.714154	0.775799	early	-1
8	63924	0.684454	0.633221	0.522481	0.540775	0.547828	0.521348	0.494525	0.530676	early	-1
8	116323	0.601982	0.590128	0.519619	0.511861	0.541216	0.555842	0.510068	0.538031	early	0
8	133830	0.755088	0.697234	0.588743	0.55868	0.547719	0.568346	0.520518	0.541239	early	-1
8	296965	0.90331	0.868583	0.811541	0.769456	0.799951	0.809952	0.73467	0.788091	early	-1
8	447511	0.883993	0.831021	0.759915	0.726884	0.725842	0.742158	0.637515	0.720483	early	-1
9	106000	0.922621	0.843295	0.808032	0.780596	0.77889	0.785634	0.729689	0.781039	early	-1
9	214640	0.834784	0.773855	0.708355	0.667964	0.717924	0.73549	0.663091	0.726885	early	-1
9	359578	0.656834	0.707715	0.586369	0.557696	0.568404	0.584432	0.540215	0.601787	early	0
9	411524	0.868444	0.838745	0.794971	0.744391	0.761663	0.776184	0.706731	0.792631	early	-1
10	67843	0.715298	0.616341	0.528098	0.527649	0.406188	0.411184	0.401197	0.425611	early	-1
10	161393	0.557306	0.503399	0.481336	0.447226	0.3511	0.35301	0.342614	0.36838	early	0
10	203537	0.893842	0.809473	0.720249	0.686944	0.696075	0.721327	0.65887	0.7538	early	-1
10	229285	0.395363	0.329931	0.291076	0.264677	0.216953	0.224183	0.204291	0.206072	early	0
10	374697	0.891796	0.845862	0.745757	0.695051	0.738476	0.756515	0.730685	0.769598	early	-1
10	416882	0.861076	0.793033	0.720999	0.677813	0.711872	0.746363	0.688681	0.733635	early	-1
10	442833	0.665583	0.612187	0.587851	0.557598	0.604543	0.628788	0.597206	0.633519	early	1
10	459760	0.315605	0.277503	0.244289	0.235407	0.186638	0.197849	0.16101	0.16852	early	1
10	540450	0.926926	0.848368	0.76939	0.710034	0.731985	0.813181	0.721176	0.793139	early	-1
10	612706	0.919892	0.842391	0.791665	0.758589	0.744268	0.802688	0.713578	0.779552	early	-1
10	683816	0.936927	0.9051	0.825938	0.80924	0.777254	0.825088	0.787492	0.826104	early	-1
11	55984	0.921704	0.86359	0.809688	0.809643	0.809732	0.810846	0.747076	0.787825	early	-1
11	98858	0.648553	0.635915	0.600271	0.578447	0.501762	0.494649	0.529481	0.522813	early	1
11	153263	0.850852	0.796799	0.723548	0.707099	0.723953	0.725232	0.704613	0.740821	early	0
11	213361	0.641233	0.561647	0.385902	0.389195	0.358126	0.365584	0.393546	0.423259	early	0
11	301482	0.827533	0.806325	0.684716	0.677616	0.66191	0.702297	0.63391	0.696643	early	-1
11	329553	0.590072	0.531503	0.44984	0.447257	0.399649	0.418549	0.429055	0.42808	early	1
11	416705	0.275104	0.275945	0.197564	0.189743	0.183175	0.178857	0.168087	0.185836	early	1
11	447509	0.647891	0.587971	0.583763	0.539078	0.599049	0.638531	0.594801	0.634902	early	0
11	516625	0.740541	0.715531	0.657905	0.623556	0.63944	0.689125	0.67213	0.723636	early	0
12	138916	0.45569	0.472956	0.456555	0.438088	0.400147	0.403524	0.411085	0.440596	early	1
12	157413	0.73562	0.697359	0.65852	0.630651	0.651938	0.669584	0.604123	0.685801	early	0
12	230997	0.873558	0.830192	0.688769	0.710321	0.724769	0.736778	0.682278	0.73102	early	-1
12	373577	0.861113	0.821062	0.641833	0.637722	0.667734	0.707756	0.644472	0.703651	early	-1
12	413038	0.705579	0.729839	0.577666	0.581794	0.531293	0.562845	0.555697	0.605326	early	-1
12	513175	0.85164	0.837757	0.654879	0.660943	0.681799	0.737439	0.658961	0.73669	early	-1
12	600972	0.67513	0.668675	0.489175	0.522539	0.576662	0.65204	0.611855	0.635683	early	-1
12	623596	0.217738	0.173163	-0.00669213	0.00454907	-0.0111455	-0.026025	-0.0276711	-0.0348053	early	0
12	730820	0.453034	0.388821	0.377572	0.374898	0.397712	0.424397	0.385877	0.419001	early	-1
12	745584	0.642381	0.627777	0.479496	0.474303	0.484434	0.508115	0.450723	0.493281	early	-1
12	1007078	0.804206	0.756501	0.673558	0.645787	0.672281	0.662179	0.596083	0.617494	early	0
13	93977	0.803111	0.728048	0.67799	0.64323	0.625319	0.59217	0.597638	0.614905	early	0
13	136931	0.867116	0.835341	0.757858	0.733223	0.700041	0.716363	0.704402	0.73521	early	-1
13	184022	0.906822	0.822492	0.733996	0.658199	0.70461	0.754366	0.73479	0.779539	early	-1
13	262405	0.788809	0.694131	0.614646	0.569407	0.583702	0.619206	0.581531	0.609843	early	0
13	287997	0.878921	0.823589	0.704515	0.676484	0.663069	0.708119	0.676827	0.72825	early	-1
13	371340	0.827511	0.720326	0.596774	0.492266	0.51006	0.593918	0.612712	0.669445	early	-1
13	433260	0.548609	0.513891	0.411952	0.37503	0.365304	0.415781	0.480206	0.535746	early	0
13	468426	0.18921	0.0797353	0.201902	0.192707	0.119058	0.122896	0.107526	0.119509	early	0
13	503478	0.15772	0.0901778	0.257446	0.252194	0.240711	0.259402	0.350175	0.334582	early	0
13	535585	0.840941	0.744428	0.572909	0.530138	0.501601	0.541381	0.533969	0.586499	early	-1
13	554879	0.166274	0.11436	0.264488	0.272677	0.243432	0.252796	0.259239	0.280466	early	0
13	610388	0.700631	0.690808	0.474238	0.454319	0.42991	0.432132	0.462389	0.527474	early	-1
13	649679	0.782834	0.775818	0.706773	0.675633	0.634215	0.642224	0.625652	0.689564	early	-1
13	815155	0.930227	0.885766	0.79568	0.774605	0.806315	0.793767	0.729035	0.781758	early	-1
13	878861	0.177549	0.111833	0.12698	0.1317	0.0471327	0.0387351	0.0382578	0.0636545	early	0
13	897867	0.814967	0.767124	0.696416	0.686051	0.678478	0.67334	0.635363	0.683557	early	-1
14	90053	0.816203	0.775336	0.721576	0.710618	0.724685	0.684705	0.61947	0.695495	early	0
14	280156	0.483896	0.49689	0.424801	0.422338	0.362353	0.369646	0.403877	0.470274	early	1
14	321912	0.904066	0.848001	0.764297	0.720778	0.742647	0.771858	0.68968	0.76805	early	-1
14	352792	0.0807959	0.0623457	0.0327052	0.0411967	0.0405038	0.0380063	0.0526422	0.0584641	early	1
14	412483	0.631607	0.56443	0.594893	0.5354	0.561547	0.576757	0.499459	0.621489	early	1
14	497992	0.370747	0.321599	0.295903	0.289241	0.214748	0.247203	0.259337	0.329367	early	1
14	542598	0.46439	0.435179	0.300848	0.280828	0.223015	0.233467	0.192052	0.200404	early	NA
14	563131	0.830122	0.648758	0.591776	0.580302	0.684165	0.651886	0.547015	0.672609	early	-1
14	609063	0.817763	0.780874	0.693754	0.6788	0.6762	0.697505	0.6119	0.690942	early	0
14	635952	0.693302	0.675206	0.677365	0.652632	0.630376	0.638645	0.576033	0.626498	early	1
14	692029	0.378501	0.381754	0.499532	0.486152	0.510715	0.514141	0.511666	0.59168	early	0
14	713620	0.300538	0.149406	0.0997632	0.0929932	0.0473549	0.0381818	0.0320171	0.0358985	early	1
14	738670	0.187072	0.0939641	0.126315	0.16822	0.0489957	0.0564312	0.104845	0.162396	early	0
15	83557	0.145078	0.155962	0.0663182	0.112085	0.0477803	0.0213289	0.00295434	0.0286102	early	0
15	113728	0.878732	0.803551	0.669756	0.733912	0.765182	0.76969	0.681509	0.702598	early	-1
15	166904	0.874801	0.842233	0.694459	0.712126	0.727543	0.745107	0.6872	0.734606	early	-1
15	227179	0.903417	0.867347	0.744679	0.737022	0.750352	0.776778	0.722583	0.782607	early	-1
15	277577	0.915161	0.881466	0.775671	0.749707	0.7668	0.81196	0.722401	0.807936	early	-1
15	308493	0.0424226	0.0654297	0.174615	0.155688	0.111083	0.113164	0.0827597	0.0854617	early	1
15	337330	0.789236	0.729306	0.639344	0.599671	0.651189	0.690347	0.607049	0.665778	early	0
15	436751	0.85831	0.812407	0.667939	0.636555	0.670562	0.691	0.633301	0.692667	early	-1
15	464043	0.418575	0.428602	0.421809	0.396962	0.3431	0.356383	0.331525	0.395815	early	0
15	490407	0.758665	0.699418	0.467337	0.474399	0.406108	0.427883	0.411084	0.462158	early	-1
15	566526	0.561558	0.412521	0.376954	0.355661	0.340914	0.366372	0.347457	0.431546	early	1
15	657123	0.339157	0.210103	0.30014	0.261366	0.27358	0.299843	0.282765	0.337786	early	0
15	681388	0.387025	0.359996	0.364376	0.32409	0.321777	0.344955	0.282297	0.388925	early	1
15	766645	0.766281	0.714683	0.582827	0.526878	0.488255	0.540272	0.452254	0.528767	early	0
15	783847	0.0959555	0.0553294	0.0880136	0.0622679	0.0732572	0.0754262	0.0871386	0.156723	early	1
15	854772	0.730539	0.701232	0.67957	0.608202	0.593641	0.64408	0.595637	0.623009	early	0
15	874561	0.289045	0.193338	0.158637	0.140826	0.0566966	0.0698836	0.0333885	0.0324364	early	0
15	908262	0.835895	0.80439	0.820368	0.759421	0.748222	0.803835	0.75429	0.806823	early	0
15	981415	0.770506	0.746189	0.564248	0.549718	0.543173	0.568335	0.5218	0.61177	early	0
15	1053695	0.954041	0.913812	0.863661	0.847026	0.820289	0.831472	0.752859	0.820901	early	-1
16	72857	0.843569	0.781262	0.758882	0.725082	0.74436	0.737309	0.66571	0.708592	early	0
16	90963	0.270475	0.199385	0.272964	0.233114	0.205053	0.19983	0.206728	0.21808	early	0
16	117368	0.224831	0.144092	0.271677	0.25452	0.243953	0.222829	0.224132	0.260952	early	1
16	162333	0.521807	0.371121	0.37079	0.382326	0.384205	0.373568	0.312108	0.416268	early	1
16	211218	0.328012	0.149052	0.330622	0.327234	0.38693	0.348836	0.318086	0.414857	early	0
16	289809	0.826232	0.77405	0.635356	0.62918	0.689481	0.672698	0.590405	0.703147	early	-1
16	331978	0.254715	0.0994736	0.195845	0.192176	0.187303	0.152898	0.148305	0.209798	early	1
16	379131	0.395784	0.334589	0.246678	0.232179	0.244722	0.219619	0.211509	0.262036	early	NA
16	418077	0.837302	0.80716	0.674415	0.614718	0.722411	0.70087	0.67119	0.72849	early	-1
16	457040	0.457519	0.383701	0.393379	0.356762	0.315312	0.316244	0.282761	0.288426	early	0
16	511599	0.656354	0.581988	0.450559	0.411382	0.440766	0.448331	0.432293	0.467397	early	-1
16	563500	0.405376	0.326938	0.303478	0.298412	0.379611	0.408613	0.362687	0.387426	early	1
16	584539	0.214755	0.205668	0.0983587	0.100777	0.066067	0.069059	0.0799438	0.094735	early	1
16	634293	0.888082	0.863342	0.710187	0.68254	0.744333	0.776846	0.685999	0.766645	early	-1
16	684240	0.762869	0.734988	0.619733	0.588267	0.671568	0.687868	0.600404	0.649499	early	0
16	748908	0.0475317	-0.00235268	0.00321513	0.00114422	0.00126111	-0.00715925	-0.0104174	-0.00927653	early	0
16	777114	0.908729	0.876143	0.747946	0.738679	0.784016	0.796883	0.725627	0.792733	early	-1
16	819366	0.627177	0.592381	0.423424	0.427266	0.368098	0.341292	0.377671	0.381194	early	0
16	847230	0.632528	0.524073	0.149504	0.131584	0.363149	0.263824	0.299143	0.203069	early	NA
16	881287	0.118226	0.0606515	0.0701228	0.0743647	0.0344055	0.0126565	0.0453031	0.0574631	early	0
16	930314	0.0571551	0.0415139	0.00288662	0.00740766	0.0111836	0.0023799	0.0361141	0.0414954	early	NA
1	29639	0.436165	0.429976	0.508214	0.520158	0.520414	0.512615	0.489658	0.527727	late	-1
1	70412	0.694704	0.729207	0.659046	0.679979	0.62783	0.618288	0.587883	0.621545	late	1
1	124045	0.226489	0.266962	0.184934	0.191384	0.150683	0.157109	0.168202	0.157759	late	0
1	197201	-0.160476	-0.238927	-0.326263	-0.389603	-0.324746	-0.283585	-0.1959	-0.179347	late	NA
1	226732	-0.0618348	-0.0405568	-0.0329135	-0.0392054	-0.0587287	-0.060362	-0.0897768	-0.0825033	late	NA
2	63348	0.930089	0.889849	0.837159	0.804893	0.780263	0.818337	0.76139	0.790812	late	-1
2	94325	0.0460557	0.0365377	0.0505541	0.0542339	0.0257605	0.0297532	0.0461915	0.0367285	late	1
2	143794	0.203143	0.130652	0.0621648	0.0877492	0.0177828	0.0201879	0.0200215	0.0667257	late	1
2	169267	0.165088	0.12915	0.159218	0.133354	0.108014	0.100196	0.122901	0.118339	late	0
2	325970	0.754783	0.732206	0.61655	0.595536	0.603151	0.610362	0.653061	0.693469	late	0
2	378372	0.265235	0.376462	0.177775	0.187476	0.09609	0.10877	0.102391	0.114854	late	1
2	486982	0.831248	0.805601	0.665095	0.683509	0.735468	0.713303	0.676452	0.756068	late	-1
2	513862	0.0103438	-0.0357411	-0.018079	-0.0106527	-0.0275673	-0.0416398	-0.0465836	-0.039833	late	NA
2	539975	0.0319437	0.0220313	0.0725208	0.0955178	0.0998849	0.064873	0.0906693	0.136286	late	0
2	592366	0.0430303	0.0596718	0.0553737	0.0660356	0.0478026	0.0325648	0.0333977	0.0810015	late	NA
2	655714	-0.0557443	-0.062135	-0.0539704	-0.0581551	-0.0390314	-0.0653353	-0.0616638	-0.0848468	late	NA
2	704529	0.487189	0.414876	0.429718	0.473911	0.446324	0.408143	0.370123	0.466414	late	NA
2	741912	0.0384471	0.0169083	0.0465556	0.0468203	0.0502208	0.0536088	0.0519831	0.108564	late	0
2	792096	0.0639187	0.0085376	0.0490947	0.0723355	0.0830959	0.0886156	0.124531	0.125167	late	NA
2	804076	0.213712	0.186884	0.136812	0.191645	0.311528	0.241893	0.206239	0.327967	late	-1
3	273555	0.278695	0.314646	0.308476	0.287757	0.204513	0.209343	0.290741	0.3128	late	0
3	298871	-0.155421	-0.193921	-0.173529	-0.199961	-0.160656	-0.190079	-0.149503	-0.20972	late	NA
4	14128	0	0.0992904	-0.859733	0	0	0	0	0.0985577	late	NA
4	46250	0.829914	0.755732	0.775065	0.76954	0.786949	0.794843	0.687908	0.781689	late	0
4	84490	-0.0432781	-0.0559646	-0.0625918	-0.0563584	-0.096033	-0.140078	-0.108535	-0.0917836	late	NA
4	123674	0.853863	0.792913	0.72365	0.705158	0.686694	0.703581	0.626545	0.700383	late	-1
4	158435	0.0642199	0.0180647	0.113575	0.108812	0.0531804	0.0756288	0.0446825	0.0851209	late	0
4	212407	0.581389	0.533613	0.400831	0.392251	0.399569	0.437868	0.43432	0.52902	late	1
4	233356	0.50432	0.414009	0.384689	0.362733	0.359138	0.406038	0.278933	0.358922	late	NA
4	254012	0.160435	0.0843639	0.0990624	0.10612	0.0812251	0.0773131	0.121055	0.122279	late	0
4	640786	0.420113	0.296084	0.269404	0.241026	0.205804	0.267684	0.233314	0.295467	late	1
4	702863	0.559135	0.498063	0.293137	0.264923	0.275544	0.329036	0.294407	0.433717	late	1
4	748542	0.471791	0.364074	0.23443	0.218667	0.16432	0.176258	0.177275	0.223101	late	-1
4	805825	0.471413	0.438377	0.352998	0.350909	0.307154	0.328368	0.342255	0.504677	late	0
4	851715	-0.0128754	-0.0192429	-0.0158333	-0.0154214	-0.0157563	-0.0298821	-0.0213698	-0.0228655	late	NA
4	878322	0.379126	0.459553	0.290434	0.248249	0.261646	0.263672	0.29283	0.333043	late	NA
4	938906	-0.00352966	-0.0178297	-0.0117993	-0.00789571	-0.00486142	-0.00118279	-0.00261372	-0.00611247	late	NA
4	1058010	0.500593	0.493037	0.485459	0.4944	0.462712	0.432167	0.483201	0.52056	late	1
4	1206885	-0.0233198	-0.0240492	0.012008	0.0110101	-0.0114091	0.0101475	0.035846	-0.0386163	late	NA
4	1241097	0.508045	0.532969	0.405712	0.411271	0.324212	0.282701	0.428158	0.451085	late	1
4	1275624	0.140043	0.0615354	0.162648	0.183203	0.203432	0.180373	0.214191	0.218579	late	1
4	1302619	0.717174	0.651985	0.644677	0.643254	0.604843	0.558728	0.531767	0.572588	late	1
4	1353962	0.849468	0.789584	0.735467	0.733793	0.696734	0.670286	0.601175	0.674361	late	0
4	1404218	0.324827	0.229703	0.284105	0.293608	0.264591	0.223624	0.265819	0.32672	late	1
4	1461873	0.883988	0.842127	0.812846	0.803926	0.780862	0.770983	0.716382	0.756037	late	1
4	1503104	0.263872	0.274527	0.271698	0.277777	0.335313	0.298503	0.34046	0.362718	late	0
5	36669	-0.0173707	-0.01502	-0.0154831	-0.0181488	-0.0132646	-0.00429537	-0.00876139	-0.00471005	late	NA
5	217639	0.174854	0.172974	0.200746	0.179231	0.190924	0.146485	0.211782	0.208478	late	NA
5	256387	0.0366241	-0.0434586	0.0276649	0.0380482	-0.0211612	-0.0329282	-0.0440428	-0.01667	late	NA
5	550005	0.0337458	-0.0692694	-0.0633696	-0.061519	-0.100305	-0.0813908	-0.0531139	-0.0601143	late	0
6	17160	0.0601784	0.0127633	0.138883	0.0921951	0.189167	0.141268	0.135324	0.127319	late	NA
6	32332	-0.162906	-0.207383	-0.125769	-0.111718	-0.0865251	-0.0897368	-0.0100745	-0.0354983	late	NA
6	67052	0.273091	0.136706	0.192731	0.190846	0.172754	0.150392	0.179915	0.188056	late	0
7	17673	0.624552	0.620842	0.605638	0.632224	0.592221	0.578518	0.495992	0.571729	late	-1
7	64146	0.83343	0.805514	0.757403	0.778466	0.698776	0.683395	0.561524	0.616253	late	0
7	112388	0.251049	0.105432	0.185313	0.198157	0.182947	0.199944	0.166227	0.218487	late	NA
7	162903	0.652994	0.537851	0.470811	0.466322	0.382373	0.369321	0.335993	0.39183	late	-1
7	203908	0.6868	0.782751	0.663805	0.648577	0.712814	0.734228	0.653137	0.763806	late	-1
7	285932	0.846483	0.81174	0.678506	0.672223	0.685777	0.708936	0.623976	0.736301	late	-1
7	352696	0.127641	0.100451	0.0857896	0.074499	0.0509127	0.0702579	0.0471692	0.069672	late	0
7	388844	0.784343	0.744666	0.616185	0.557171	0.556201	0.502678	0.529041	0.605282	late	-1
7	421385	0.877879	0.845391	0.735944	0.661816	0.736575	0.761015	0.678859	0.753927	late	-1
7	509010	0.780032	0.785536	0.645491	0.603448	0.667556	0.691892	0.604999	0.653195	late	0
7	571651	0.495794	0.581109	0.243339	0.213474	0.343175	0.349532	0.379156	0.313413	late	NA
7	592234	-0.0156128	-0.0455477	0.00604824	0.00421391	-0.0175364	-0.00944283	-0.0187358	-0.0075275	late	NA
7	715187	0.687644	0.805183	0.563149	0.511675	0.583584	0.589519	0.582686	0.600571	late	-1
7	920973	0.0802309	0.0795571	0.0554034	0.0639368	0.0344953	0.0343887	0.0633534	0.0483586	late	NA
7	977886	0.333811	0.245545	0.446427	0.445821	0.376088	0.399581	0.304962	0.32505	late	1
7	999308	0.656654	0.577075	0.467978	0.480069	0.468807	0.456166	0.510276	0.531692	late	1
7	1063736	0.0401278	0.0167277	0.0193636	0.0384343	0.00465529	0.00493106	-0.0171064	0.0218903	late	0
8	45031	0.140096	0.12559	0.11612	0.134057	0.123909	0.117568	0.13729	0.114538	late	0
8	168917	0.372078	0.360609	0.252279	0.235165	0.148083	0.152734	0.153918	0.191134	late	0
8	245736	0.534839	0.470513	0.401447	0.397529	0.312994	0.313785	0.334811	0.366126	late	0
8	359593	0.325405	0.201775	0.0913917	0.126214	0.0894687	0.0569072	0.1285	0.135877	late	0
8	392264	0.427273	0.409829	0.361435	0.324262	0.281654	0.244033	0.285079	0.333377	late	0
8	474693	0.0169377	0.00302376	0.0809152	0.0698688	0.0670019	0.0314549	0.0389871	0.0302701	late	0
8	502432	0.327232	0.30922	0.316582	0.325326	0.246185	0.20883	0.188841	0.279908	late	0
8	520657	0.301646	0.211209	0.233169	0.20668	0.206072	0.242271	0.169283	0.236055	late	NA
9	32826	-0.0235024	-0.161512	-0.0420026	-0.0340075	-0.00100796	-0.01267	0.0589153	0.0415714	late	0
9	73621	0.463576	0.435788	0.414877	0.389854	0.322367	0.314239	0.324677	0.354818	late	-1
9	136597	0.236487	0.138442	0.307598	0.260612	0.243595	0.238549	0.243453	0.240032	late	1
9	174826	0.320377	0.298478	0.289	0.265833	0.217689	0.217427	0.298838	0.302827	late	1
9	247990	0.578962	0.593965	0.334628	0.325181	0.199501	0.17581	0.22091	0.268266	late	-1
9	340890	0.45168	0.484937	0.44474	0.442125	0.451321	0.438846	0.435479	0.516685	late	0
10	19830	0.170235	0.12879	0.291059	0.156806	0.0919834	-0.0383649	0.0940891	0.130648	late	NA
10	99284	0.773702	0.743428	0.767268	0.737518	0.740753	0.771019	0.692507	0.746661	late	-1
10	299047	0.660676	0.441756	0.377381	0.373988	0.298552	0.275848	0.306707	0.379071	late	1
10	337101	0.110526	0.115934	0.132248	0.140664	0.13443	0.112069	0.213477	0.240859	late	1
10	706919	-0.000971801	0.00703257	0.0030357	0.000842755	0.00366484	0.00685585	0.00682205	0.0141881	late	NA
11	14562	0.0821807	0.0518867	0.0674225	0.0752449	0.0694026	0.0563763	0.0815472	0.0836267	late	NA
11	195854	0.303647	0.268591	0.316868	0.287773	0.263996	0.266218	0.246299	0.241042	late	0
11	257488	0.52703	0.446784	0.539757	0.554704	0.474526	0.495866	0.53982	0.557135	late	1
11	388575	0.541095	0.423958	0.435503	0.426876	0.439301	0.449555	0.451014	0.483748	late	-1
11	581498	0.281066	0.314833	0.379587	0.342415	0.416578	0.438337	0.437973	0.443685	late	1
11	612179	0.815673	0.743092	0.696516	0.596327	0.564894	0.640696	0.59745	0.641794	late	0
11	643052	0.304611	0.144596	0.184497	0.133179	0.126792	0.19587	0.107526	0.149503	late	0
12	31681	0.0263529	0.0374707	0.0288549	0.0324656	-0.0102617	-0.0257529	0.0275386	0.0825932	late	NA
12	50771	0.0161534	-0.00834033	0.0220784	0.0182639	0.0295563	0.0404991	0.0306627	0.0345108	late	NA
12	91375	0.855952	0.75182	0.698118	0.688375	0.68822	0.676556	0.632242	0.693236	late	-1
12	289300	0.203122	0.0946945	0.403317	0.424114	0.357616	0.358629	0.0932608	0.121526	late	1
12	343605	0.0925745	0.0575998	0.0386921	0.0379108	0.021067	0.0122198	0.00169186	0.00265754	late	1
12	659828	0.794697	0.680826	0.501822	0.519548	0.571502	0.693111	0.612074	0.635528	late	0
12	794090	0.82418	0.807344	0.717667	0.694062	0.726844	0.751568	0.677315	0.756278	late	1
12	824695	0.052428	0.0128935	0.0329178	0.0382931	0.0119822	0.0198953	-0.00343533	0.00830531	late	1
12	888635	0.719455	0.614466	0.588389	0.581159	0.608984	0.576387	0.513123	0.592159	late	1
12	928028	0.181077	0.177966	0.162864	0.176563	0.12909	0.0900486	0.163554	0.193496	late	1
12	947619	0.601798	0.54455	0.437456	0.450835	0.564498	0.542939	0.382428	0.409144	late	0
13	5920	0.0153213	0.0290177	0.0327713	0.039385	0.0492841	0	0	0.0749843	late	NA
13	32329	0.904565	0.863569	0.808309	0.787716	0.785397	0.788648	0.71726	0.772935	late	-1
13	226921	0.288857	0.295122	0.419922	0.392066	0.298954	0.308301	0.310831	0.342345	late	1
13	689400	0.289993	0.257035	0.251341	0.247269	0.176205	0.160852	0.23232	0.260018	late	1
13	739825	-0.0254061	-0.0467145	-0.0258463	-0.0293623	-0.0417324	-0.0522922	-0.0612457	-0.11033	late	NA
13	757623	0.430702	0.430682	0.349532	0.348603	0.313829	0.283513	0.301777	0.373897	late	0
13	917356	0	-0.403606	-0.374169	-0.397022	-0.41066	-0.384953	-0.475481	-0.473002	late	NA
14	28356	0.0158671	0.0131813	-0.000390101	0.00354672	-0.0278342	0.0272705	0.0310682	0.0634357	late	NA
14	61933	0.354424	0.292055	0.422789	0.422384	0.362393	0.328534	0.312117	0.34527	late	1
14	126740	0.347117	0.199991	0.266314	0.289141	0.240612	0.202307	0.177718	0.208988	late	0
14	169873	0.533522	0.562401	0.44501	0.430456	0.414392	0.450637	0.397859	0.464119	late	0
14	196304	0.451208	0.309036	0.503219	0.486902	0.494816	0.508367	0.438224	0.47869	late	1
14	250103	0.335672	0.188999	0.214256	0.221063	0.170279	0.180656	0.182802	0.190046	late	1
14	449746	0.739	0.712629	0.618916	0.577177	0.570904	0.613726	0.507708	0.659192	late	0
14	657428	-0.0472601	-0.0301724	-0.0522355	-0.046042	-0.0577351	-0.0567215	-0.0425889	-0.0527335	late	NA
14	764829	-0.0459742	-0.0439158	-0.109437	-0.0903449	-0.132806	-0.10954	0.00773128	-0.0422449	late	NA
15	35882	0.798486	0.744065	0.684032	0.696262	0.704728	0.702964	0.625212	0.634958	late	-1
15	369590	0.0307596	-0.00410845	0.055852	0.0553636	0.0346826	0.0281081	0.00358935	0.0130814	late	0
15	522458	0.150052	0.186677	0.153965	0.120228	0.112898	0.103772	0.0880632	0.152549	late	1
15	729667	0.166036	0.0957274	0.236446	0.203113	0.153545	0.163549	0.119714	0.175409	late	1
15	929222	-0.0598259	-0.064039	-0.025932	-0.0358294	-0.0169179	-0.0102153	-0.0084827	-0.00609091	late	NA
16	42848	0.227116	0.116393	0.218171	0.217696	0.212702	0.195005	0.208506	0.198905	late	0
5	569790	0.0496589	0.426515	0.131314	0.132097	0.120308	0.0917108	0.0967916	0.46891	NA	-1
12	1064483	0.489255	0.848586	0.818351	0.374064	0.79484	0.590721	0.559282	0.748582	NA	NA
