# Supplementary material for: Separable, Ctf4-mediated recruitment of DNA Polymerase α for initiation of DNA synthesis at replication origins and lagging-strand priming during replication elongation
Source: PLoS Genet. 2020 May 7;16(5):e1008755. doi: 10.1371/journal.pgen.1008755 (PMC7237047; doi:10.1371/journal.pgen.1008755)
Supplement: S2 Table — (XLS) [file pgen.1008755.s011.xls]

## Sheet: S2 Table.csv
Chromosome	Start Position (bp)	Stop Position (bp)
1	0	4000
1	13000	28000
1	140000	143000
1	161000	167000
1	188000	191000
1	198000	230000
2	0	9000
2	30000	37000
2	222000	228000
2	259000	268000
2	301000	302000
2	354000	355000
2	478000	481000
2	644000	645000
2	805000	813000
3	0	15000
3	85000	92000
3	149000	153000
3	200000	202000
3	304000	317000
4	0	20000
4	45000	47000
4	384000	389000
4	473000	474000
4	514000	540000
4	646000	653000
4	758000	761000
4	804000	807000
4	873000	886000
4	1089000	1090000
4	1096000	1103000
4	1155000	1163000
4	1207000	1214000
4	1243000	1247000
4	1308000	1310000
4	1524000	1532000
5	0	9000
5	20000	24000
5	176000	177000
5	444000	451000
5	493000	500000
5	570000	577000
6	0	15000
6	139000	145000
7	0	13000
7	322000	327000
7	385000	388000
7	403000	406000
7	537000	543000
7	562000	576000
7	708000	714000
7	737000	738000
7	765000	766000
7	809000	825000
7	884000	885000
7	988000	989000
7	1002000	1003000
7	1077000	1091000
8	0	9000
8	13000	14000
8	36000	42000
8	86000	96000
8	213000	217000
8	527000	563000
9	0	28000
9	206000	212000
9	318000	319000
9	392000	394000
9	433000	440000
10	0	21000
10	154000	156000
10	198000	205000
10	355000	356000
10	473000	485000
10	640000	641000
10	703000	704000
10	715000	716000
10	729000	746000
11	0	4000
11	556000	557000
11	659000	667000
12	0	14000
12	97000	98000
12	216000	222000
12	452000	492000
12	594000	600000
12	652000	658000
12	942000	948000
12	977000	983000
12	1060000	1079000
13	0	10000
13	185000	191000
13	197000	203000
13	358000	364000
13	374000	380000
13	917000	929000
14	0	18000
14	97000	104000
14	253000	255000
14	520000	526000
14	563000	575000
14	599000	603000
14	751000	755000
14	766000	784000
15	0	3000
15	12000	13000
15	23000	29000
15	119000	125000
15	576000	579000
15	596000	602000
15	705000	711000
15	971000	977000
15	1070000	1091000
16	0	20000
16	57000	64000
16	98000	99000
16	438000	444000
16	702000	703000
16	805000	812000
16	839000	840000
16	845000	858000
16	944000	948000
